# Supplementary material for: Plastome comparison and phylogenomics of Fagopyrum (Polygonaceae): insights into sequence differences between Fagopyrum and its related taxa
Source: BMC Plant Biol. 2022 Jul 14;22:339. doi: 10.1186/s12870-022-03715-5 (PMC9281083; doi:10.1186/s12870-022-03715-5)
Supplement: Supplementary file 2 — Additional file 2. Plastome DNA Sequences of Fagopyrum. [file 12870_2022_3715_MOESM2_ESM.zip]

Archive with 24 entries (24 files):
- F. caudatum.fasta
- F. caudatum.tbl
- F. cymosum.fasta
- F. cymosum.tbl
- F. gracilipes var. odontopterum.fasta
- F. gracilipes var. odontopterum.tbl
- F. gracilipes.fasta
- F. gracilipes.tbl
- F. leptopodum var. grossii.fasta
- F. leptopodum var. grossii.tbl
- F. leptopodum.fasta
- F. leptopodum.tbl
- F. megaspartanium.fasta
- F. megaspartanium.tbl
- F. qiangcai.fasta
- F. qiangcai.tbl
- F. sp.fasta
- F. sp.tbl
- F. statice.fasta
- F. statice.tbl
- F. urophyllum (lianas).fasta
- F. urophyllum (lianas).tbl
- F. urophyllum.fasta
- F. urophyllum.tbl
