# Supplementary material for: Plastome comparison and phylogenomics of Fagopyrum (Polygonaceae): insights into sequence differences between Fagopyrum and its related taxa
Source: BMC Plant Biol. 2022 Jul 14;22:339. doi: 10.1186/s12870-022-03715-5 (PMC9281083; doi:10.1186/s12870-022-03715-5)
Supplement: Supplementary file 2 — Additional file 2. Plastome DNA Sequences of Fagopyrum. [file 12870_2022_3715_MOESM2_ESM.zip › F. caudatum.tbl]

>Feature 837
76	3	tRNA
			product	tRNA-His
			gene	trnH-GUG
76	3	gene
			gene	trnH-GUG
1537	476	CDS
			codon_start	1
			product	photosystem II protein D1
			gene	psbA
			transl_table	11
1537	476	gene
			gene	psbA
4357	4321	tRNA
1808	1774
			product	tRNA-Lys
			gene	trnK-UUU
4357	1774	gene
			gene	trnK-UUU
3588	2062	CDS
			codon_start	1
			product	maturase K
			gene	matK
			transl_table	11
3588	2062	gene
			gene	matK
6227	6188	CDS
5328	5096
			codon_start	1
			product	ribosomal protein S16
			gene	rps16
			transl_table	11
6227	5096	gene
			gene	rps16
6583	6512	tRNA
			product	tRNA-Gln
			gene	trnQ-UUG
6583	6512	gene
			gene	trnQ-UUG
6925	7110	CDS
			codon_start	1
			product	photosystem II protein K
			gene	psbK
			transl_table	11
6925	7110	gene
			gene	psbK
7487	7597	CDS
			codon_start	1
			product	photosystem II protein I
			gene	psbI
			transl_table	11
7487	7597	gene
			gene	psbI
7740	7653	tRNA
			product	tRNA-Ser
			gene	trnS-GCU
7740	7653	gene
			gene	trnS-GCU
8878	8900	tRNA
9604	9651
			product	tRNA-Gly
			gene	trnG-UCC
8878	9651	gene
			gene	trnG-UCC
9757	9828	tRNA
			product	tRNA-Arg
			gene	trnR-UCU
9757	9828	gene
			gene	trnR-UCU
11502	9985	CDS
			codon_start	1
			product	ATP synthase CF1 alpha subunit
			gene	atpA
			transl_table	11
11502	9985	gene
			gene	atpA
12885	12741	CDS
11987	11575
			codon_start	1
			product	ATP synthase CF0 subunit I
			gene	atpF
			transl_table	11
12885	11575	gene
			gene	atpF
13547	13302	CDS
			codon_start	1
			product	ATP synthase CF0 subunit III
			gene	atpH
			transl_table	11
13547	13302	gene
			gene	atpH
14954	14211	CDS
			codon_start	1
			product	ATP synthase CF0 subunit IV
			gene	atpI
			transl_table	11
14954	14211	gene
			gene	atpI
15895	15185	CDS
			codon_start	1
			product	ribosomal protein S2
			gene	rps2
			transl_table	11
15895	15185	gene
			gene	rps2
20224	16196	CDS
			codon_start	1
			product	RNA polymerase beta subunit
			gene	rpoC2
			transl_table	11
20224	16196	gene
			gene	rpoC2
23204	22775	CDS
22010	20392
			codon_start	1
			product	RNA polymerase beta subunit
			gene	rpoC1
			transl_table	11
23204	20392	gene
			gene	rpoC1
26443	23231	CDS
			codon_start	1
			product	RNA polymerase beta subunit
			gene	rpoB
			transl_table	11
26443	23231	gene
			gene	rpoB
27689	27769	tRNA
			product	tRNA-Cys
			gene	trnC-GCA
27689	27769	gene
			gene	trnC-GCA
28679	28768	CDS
			codon_start	1
			product	cytochrome b6/f complex subunit VIII
			gene	petN
			transl_table	11
28679	28768	gene
			gene	petN
29628	29524	CDS
			codon_start	1
			product	photosystem II protein M
			gene	psbM
			transl_table	11
29628	29524	gene
			gene	psbM
30625	30552	tRNA
			product	tRNA-Asp
			gene	trnD-GUC
30625	30552	gene
			gene	trnD-GUC
31103	31020	tRNA
			product	tRNA-Tyr
			gene	trnY-GUA
31103	31020	gene
			gene	trnY-GUA
31247	31175	tRNA
			product	tRNA-Glu
			gene	trnE-UUC
31247	31175	gene
			gene	trnE-UUC
31918	31989	tRNA
			product	tRNA-Thr
			gene	trnT-GGU
31918	31989	gene
			gene	trnT-GGU
33314	34375	CDS
			codon_start	1
			product	photosystem II protein D2
			gene	psbD
			transl_table	11
33314	34375	gene
			gene	psbD
34323	35744	CDS
			codon_start	1
			product	photosystem II CP43 chlorophyll apoprotein
			gene	psbC
			transl_table	11
34323	35744	gene
			gene	psbC
36052	35965	tRNA
			product	tRNA-Ser
			gene	trnS-UGA
36052	35965	gene
			gene	trnS-UGA
36386	36574	CDS
			codon_start	1
			product	photosystem II protein Z
			gene	psbZ
			transl_table	11
36386	36574	gene
			gene	psbZ
36876	36945	tRNA
			note	anticodon:UCC
			db_xref	GeneID:36935790
			product	tRNA-Gly
			gene	trnG-UCC
			locus_tag	DR451_pgt013
36876	36945	gene
			db_xref	GeneID:36935790
			gene	trnG-UCC
			locus_tag	DR451_pgt013
37168	37096	tRNA
			product	tRNA-Met
			gene	trnfM-CAU
37168	37096	gene
			gene	trnfM-CAU
37619	37317	CDS
			codon_start	1
			product	ribosomal protein S14
			gene	rps14
			transl_table	11
37619	37317	gene
			gene	rps14
39953	37749	CDS
			codon_start	1
			product	photosystem I P700 apoprotein A2
			gene	psaB
			transl_table	11
39953	37749	gene
			gene	psaB
42231	39979	CDS
			codon_start	1
			product	photosystem I P700 apoprotein A1
			gene	psaA
			transl_table	11
42231	39979	gene
			gene	psaA
44979	44856	CDS
44122	43893
43154	43002
			codon_start	1
			product	photosystem I assembly protein Ycf3
			gene	ycf3
			transl_table	11
44979	43002	gene
			gene	ycf3
45809	45895	tRNA
			product	tRNA-Ser
			gene	trnS-GGA
45809	45895	gene
			gene	trnS-GGA
46770	46174	CDS
			codon_start	1
			product	ribosomal protein S4
			gene	rps4
			transl_table	11
46770	46174	gene
			gene	rps4
47404	47332	tRNA
			product	tRNA-Thr
			gene	trnT-UGU
47404	47332	gene
			gene	trnT-UGU
47836	47872	tRNA
48351	48400
			product	tRNA-Leu
			gene	trnL-UAA
47836	48400	gene
			gene	trnL-UAA
48768	48840	tRNA
			product	tRNA-Phe
			gene	trnF-GAA
48768	48840	gene
			gene	trnF-GAA
49849	49373	CDS
			codon_start	1
			product	NADH-plastoquinone oxidoreductase subunit J
			gene	ndhJ
			transl_table	11
49849	49373	gene
			gene	ndhJ
50812	49955	CDS
			codon_start	1
			product	NADH-plastoquinone oxidoreductase subunit K
			gene	ndhK
			transl_table	11
50812	49955	gene
			gene	ndhK
51054	50692	CDS
			codon_start	1
			product	NADH-plastoquinone oxidoreductase subunit 3
			gene	ndhC
			transl_table	11
51054	50692	gene
			gene	ndhC
52758	52721	tRNA
52146	52112
			product	tRNA-Val
			gene	trnV-UAC
52758	52112	gene
			gene	trnV-UAC
53008	52936	tRNA
			product	tRNA-Met
			gene	trnM-CAU
53008	52936	gene
			gene	trnM-CAU
53546	53145	CDS
			codon_start	1
			product	ATP synthase CF1 epsilon subunit
			gene	atpE
			transl_table	11
53546	53145	gene
			gene	atpE
55039	53543	CDS
			codon_start	1
			product	ATP synthase CF1 beta subunit
			gene	atpB
			transl_table	11
55039	53543	gene
			gene	atpB
55832	57259	CDS
			codon_start	1
			product	ribulose bisophosphate carboxylase
			gene	rbcL
			transl_table	11
55832	57259	gene
			gene	rbcL
57703	59142	CDS
			codon_start	1
			product	acetyl-CoA carboxylase carboxyltransferase beta subunit
			gene	accD
			transl_table	11
57703	59142	gene
			gene	accD
59824	59934	CDS
			codon_start	1
			product	photosystem I subunit VIII
			gene	psaI
			transl_table	11
59824	59934	gene
			gene	psaI
60376	60930	CDS
			codon_start	1
			product	photosystem I assembly protein Ycf4
			gene	ycf4
			transl_table	11
60376	60930	gene
			gene	ycf4
61680	62357	CDS
			codon_start	1
			product	envelope membrane protein
			gene	cemA
			transl_table	11
61680	62357	gene
			gene	cemA
62562	63524	CDS
			codon_start	1
			product	cytochrome f
			gene	petA
			transl_table	11
62562	63524	gene
			gene	petA
64358	64236	CDS
			codon_start	1
			product	photosystem II protein J
			gene	psbJ
			transl_table	11
64358	64236	gene
			gene	psbJ
64610	64494	CDS
			codon_start	1
			product	photosystem II protein L
			gene	psbL
			transl_table	11
64610	64494	gene
			gene	psbL
64757	64638	CDS
			codon_start	1
			product	photosystem II cytochrome b559 beta subunit
			gene	psbF
			transl_table	11
64757	64638	gene
			gene	psbF
65017	64766	CDS
			codon_start	1
			product	photosystem II cytochrome b559 alpha subunit
			gene	psbE
			transl_table	11
65017	64766	gene
			gene	psbE
65932	66027	CDS
			codon_start	1
			product	cytochrome b6/f complex subunit VI
			gene	petL
			transl_table	11
65932	66027	gene
			gene	petL
66215	66328	CDS
			codon_start	1
			product	cytochrome b6/f complex subunit V
			gene	petG
			transl_table	11
66215	66328	gene
			gene	petG
66513	66440	tRNA
			product	tRNA-Trp
			gene	trnW-CCA
66513	66440	gene
			gene	trnW-CCA
66785	66712	tRNA
			product	tRNA-Pro
			gene	trnP-UGG
66785	66712	gene
			gene	trnP-UGG
67206	67340	CDS
			codon_start	1
			product	photosystem I subunit IX
			gene	psaJ
			transl_table	11
67206	67340	gene
			gene	psaJ
67830	68030	CDS
			codon_start	1
			product	ribosomal protein L33
			gene	rpl33
			transl_table	11
67830	68030	gene
			gene	rpl33
68398	68703	CDS
			codon_start	1
			product	ribosomal protein S18
			gene	rps18
			transl_table	11
68398	68703	gene
			gene	rps18
69307	68915	CDS
			codon_start	1
			product	ribosomal protein L20
			gene	rpl20
			transl_table	11
69307	68915	gene
			gene	rpl20
70189	70076	CDS
145038	145268
145801	145827
			codon_start	1
			db_xref	GeneID:36935826
			trans_splicing	
			product	ribosomal protein S12
			protein_id	YP_009484638.1
			gene	rps12
			transl_table	11
			locus_tag	DR451_pgp041
70189	70076	CDS
98506	98276
97743	97717
			codon_start	1
			db_xref	GeneID:36935889
			trans_splicing	
			product	ribosomal protein S12
			protein_id	YP_009484593.1
			gene	rps12
			transl_table	11
			locus_tag	DR451_pgp042
70189	70076	gene
145038	145827
			db_xref	GeneID:36935826
			trans_splicing	
			gene	rps12
			locus_tag	DR451_pgp041
70189	70076	gene
98506	97717
			db_xref	GeneID:36935889
			trans_splicing	
			gene	rps12
			locus_tag	DR451_pgp042
72967	74493	CDS
			codon_start	1
			product	photosystem II 47 kDa protein
			protein_id	AWA25476.1
			gene	psbB
			transl_table	11
72967	74493	gene
			gene	psbB
74660	74761	CDS
			codon_start	1
			product	photosystem II protein T
			gene	psbT
			transl_table	11
74660	74761	gene
			gene	psbT
74965	74834	CDS
			codon_start	1
			product	photosystem II protein N
			gene	psbN
			transl_table	11
74965	74834	gene
			gene	psbN
75068	75289	CDS
			codon_start	1
			product	photosystem II phosphoprotein
			gene	psbH
			transl_table	11
75068	75289	gene
			gene	psbH
75403	75408	CDS
76168	76809
			codon_start	1
			product	cytochrome b6
			gene	petB
			transl_table	11
75403	76809	gene
			gene	petB
77014	77021	CDS
77728	78202
			codon_start	1
			product	cytochrome b6/f complex subunit IV
			gene	petD
			transl_table	11
77014	78202	gene
			gene	petD
79382	78372	CDS
			codon_start	1
			product	RNA polymerase alpha subunit
			protein_id	AWA25482.1
			gene	rpoA
			transl_table	11
79382	78372	gene
			gene	rpoA
79876	79460	CDS
			codon_start	1
			product	ribosomal protein S11
			gene	rps11
			transl_table	11
79876	79460	gene
			gene	rps11
80122	80009	CDS
			codon_start	1
			product	ribosomal protein L36
			gene	rpl36
			transl_table	11
80122	80009	gene
			gene	rpl36
80473	80240	CDS
			codon_start	1
			product	translation initiation factor 1
			gene	infA
			transl_table	11
80473	80240	gene
			gene	infA
80996	80592	CDS
			codon_start	1
			product	ribosomal protein S8
			gene	rps8
			transl_table	11
80996	80592	gene
			gene	rps8
81512	81144	CDS
			codon_start	1
			product	ribosomal protein L14
			gene	rpl14
			transl_table	11
81512	81144	gene
			gene	rpl14
82914	82906	CDS
82021	81623
			codon_start	1
			product	50S ribosomal protein L16
			gene	rpl16
			transl_table	11
82914	81623	gene
			gene	rpl16
83683	83027	CDS
			codon_start	1
			product	ribosomal protein S3
			gene	rps3
			transl_table	11
83683	83027	gene
			gene	rps3
84120	83668	CDS
			codon_start	1
			product	ribosomal protein L22
			gene	rpl22
			transl_table	11
84120	83668	gene
			gene	rpl22
84454	84176	CDS
			codon_start	1
			product	ribosomal protein S19
			gene	rps19
			transl_table	11
84454	84176	gene
			gene	rps19
84347	115190	repeat_region
			rpt_type	inverted
			note	inverted repeat B
85999	85607	CDS
84944	84510
			codon_start	1
			product	ribosomal protein L2
			gene	rpl2
			transl_table	11
85999	84510	gene
			gene	rpl2
86257	86018	CDS
			codon_start	1
			product	ribosomal protein L23
			gene	rpl23
			transl_table	11
86257	86018	gene
			gene	rpl23
86531	86458	tRNA
			product	tRNA-Ile
			gene	trnI-CAU
86531	86458	gene
			gene	trnI-CAU
86833	93102	CDS
			codon_start	1
			product	hypothetical protein RF2
			gene	ycf2
			transl_table	11
86833	93102	gene
			gene	ycf2
94082	94002	tRNA
			product	tRNA-Leu
			gene	trnL-CAA
94082	94002	gene
			gene	trnL-CAA
96871	96095	CDS
95415	94660
			codon_start	1
			product	NADH-plastoquinone oxidoreductase subunit 2
			gene	ndhB
			transl_table	11
96871	94660	gene
			gene	ndhB
97663	97196	CDS
			codon_start	1
			product	ribosomal protein S7
			gene	rps7
			transl_table	11
97663	97196	gene
			gene	rps7
100321	100392	tRNA
			product	tRNA-Val
			gene	trnV-GAC
100321	100392	gene
			gene	trnV-GAC
100620	102110	rRNA
			product	16S ribosomal RNA
			gene	rrn16
100620	102110	gene
			gene	rrn16
102405	102441	tRNA
103388	103422
			product	tRNA-Ile
			gene	trnI-GAU
102405	103422	gene
			gene	trnI-GAU
103479	103516	tRNA
104318	104354
			product	tRNA-Ala
			gene	trnA-UGC
103479	104354	gene
			gene	trnA-UGC
104514	107323	rRNA
			product	23S ribosomal RNA
			gene	rrn23
104514	107323	gene
			gene	rrn23
107422	107524	rRNA
			product	4.5S ribosomal RNA
			gene	rrn4.5
107422	107524	gene
			gene	rrn4.5
107776	107896	rRNA
			product	5S ribosomal RNA
			gene	rrn5
107776	107896	gene
			gene	rrn5
108124	108197	tRNA
			product	tRNA-Arg
			gene	trnR-ACG
108124	108197	gene
			gene	trnR-ACG
108880	108809	tRNA
			product	tRNA-Asn
			gene	trnN-GUU
108880	108809	gene
			gene	trnN-GUU
117372	115135	CDS
			codon_start	1
			product	NADH-plastoquinone oxidoreductase subunit 5
			gene	ndhF
			transl_table	11
117372	115135	gene
			gene	ndhF
118277	118450	CDS
			codon_start	1
			product	ribosomal protein L32
			gene	rpl32
			transl_table	11
118277	118450	gene
			gene	rpl32
119108	119187	tRNA
			product	tRNA-Leu
			gene	trnL-UAG
119108	119187	gene
			gene	trnL-UAG
119325	120290	CDS
			codon_start	1
			product	cytochrome c heme attachment protein
			gene	ccsA
			transl_table	11
119325	120290	gene
			gene	ccsA
121993	120491	CDS
			codon_start	1
			product	NADH-plastoquinone oxidoreductase subunit 4
			gene	ndhD
			transl_table	11
121993	120491	gene
			gene	ndhD
122381	122136	CDS
			codon_start	1
			product	photosystem I subunit VII
			gene	psaC
			transl_table	11
122381	122136	gene
			gene	psaC
122942	122637	CDS
			codon_start	1
			product	NADH-plastoquinone oxidoreductase subunit 4L
			gene	ndhE
			transl_table	11
122942	122637	gene
			gene	ndhE
123694	123164	CDS
			codon_start	1
			product	NADH-plastoquinone oxidoreductase subunit 6
			gene	ndhG
			transl_table	11
123694	123164	gene
			gene	ndhG
124559	124047	CDS
			codon_start	1
			product	NADH-plastoquinone oxidoreductase subunit I
			gene	ndhI
			transl_table	11
124559	124047	gene
			gene	ndhI
126788	126237	CDS
125199	124660
			codon_start	1
			product	NADH-plastoquinone oxidoreductase subunit 1
			gene	ndhA
			transl_table	11
126788	124660	gene
			gene	ndhA
127971	126790	CDS
			codon_start	1
			product	NADH-plastoquinone oxidoreductase subunit 7
			gene	ndhH
			transl_table	11
127971	126790	gene
			gene	ndhH
128323	128069	CDS
			codon_start	1
			product	ribosomal protein S15
			gene	rps15
			transl_table	11
128323	128069	gene
			gene	rps15
159197	128354	repeat_region
			rpt_type	inverted
			note	inverted repeat A
134271	128608	CDS
			codon_start	1
			product	hypothetical protein RF1
			gene	ycf1
			transl_table	11
134271	128608	gene
			gene	ycf1
134664	134735	tRNA
			product	tRNA-Asn
			gene	trnN-GUU
134664	134735	gene
			gene	trnN-GUU
135420	135347	tRNA
			product	tRNA-Arg
			gene	trnR-ACG
135420	135347	gene
			gene	trnR-ACG
135768	135648	rRNA
			product	5S ribosomal RNA
			gene	rrn5
135768	135648	gene
			gene	rrn5
136122	136020	rRNA
			product	4.5S ribosomal RNA
			gene	rrn4.5
136122	136020	gene
			gene	rrn4.5
139030	136221	rRNA
			product	23S ribosomal RNA
			gene	rrn23
139030	136221	gene
			gene	rrn23
140065	140028	tRNA
139226	139190
			product	tRNA-Ala
			gene	trnA-UGC
140065	139190	gene
			gene	trnA-UGC
141139	141103	tRNA
140156	140122
			product	tRNA-Ile
			gene	trnI-GAU
141139	140122	gene
			gene	trnI-GAU
142924	141434	rRNA
			product	16S ribosomal RNA
			gene	rrn16
142924	141434	gene
			gene	rrn16
143223	143152	tRNA
			product	tRNA-Val
			gene	trnV-GAC
143223	143152	gene
			gene	trnV-GAC
145881	146348	CDS
			codon_start	1
			product	ribosomal protein S7
			gene	rps7
			transl_table	11
145881	146348	gene
			gene	rps7
146673	147449	CDS
148129	148884
			codon_start	1
			product	NADH-plastoquinone oxidoreductase subunit 2
			gene	ndhB
			transl_table	11
146673	148884	gene
			gene	ndhB
149462	149542	tRNA
			product	tRNA-Leu
			gene	trnL-CAA
149462	149542	gene
			gene	trnL-CAA
156711	150442	CDS
			codon_start	1
			product	hypothetical protein RF2
			gene	ycf2
			transl_table	11
156711	150442	gene
			gene	ycf2
157013	157086	tRNA
			product	tRNA-Ile
			gene	trnI-CAU
157013	157086	gene
			gene	trnI-CAU
