# Supplementary material for: Plastome comparison and phylogenomics of Fagopyrum (Polygonaceae): insights into sequence differences between Fagopyrum and its related taxa
Source: BMC Plant Biol. 2022 Jul 14;22:339. doi: 10.1186/s12870-022-03715-5 (PMC9281083; doi:10.1186/s12870-022-03715-5)
Supplement: Supplementary file 2 — Additional file 2. Plastome DNA Sequences of Fagopyrum. [file 12870_2022_3715_MOESM2_ESM.zip › F. cymosum.tbl]

>Feature 818
77	3	tRNA
			product	tRNA-His
			gene	trnH-GUG
77	3	gene
			gene	trnH-GUG
1510	449	CDS
			codon_start	1
			product	photosystem II protein D1
			gene	psbA
			transl_table	11
1510	449	gene
			gene	psbA
4277	4241	tRNA
1780	1746
			product	tRNA-Lys
			gene	trnK-UUU
4277	1746	gene
			gene	trnK-UUU
3508	1985	CDS
			codon_start	1
			product	maturase K
			gene	matK
			transl_table	11
3508	1985	gene
			gene	matK
6143	6104	CDS
5254	5028
			codon_start	1
			product	ribosomal protein S16
			gene	rps16
			transl_table	11
6143	5028	gene
			gene	rps16
6505	6434	tRNA
			product	tRNA-Gln
			gene	trnQ-UUG
6505	6434	gene
			gene	trnQ-UUG
6847	7032	CDS
			codon_start	1
			product	photosystem II protein K
			gene	psbK
			transl_table	11
6847	7032	gene
			gene	psbK
7360	7470	CDS
			codon_start	1
			product	photosystem II protein I
			gene	psbI
			transl_table	11
7360	7470	gene
			gene	psbI
7626	7539	tRNA
			product	tRNA-Ser
			gene	trnS-GCU
7626	7539	gene
			gene	trnS-GCU
8630	8652	tRNA
9357	9405
			product	tRNA-Gly
			gene	trnG-UCC
8630	9405	gene
			gene	trnG-UCC
9517	9588	tRNA
			product	tRNA-Arg
			gene	trnR-UCU
9517	9588	gene
			gene	trnR-UCU
11279	9762	CDS
			codon_start	1
			product	ATP synthase CF1 alpha subunit
			gene	atpA
			transl_table	11
11279	9762	gene
			gene	atpA
12658	12515	CDS
11761	11351
			codon_start	1
			product	ATP synthase CF0 subunit I
			gene	atpF
			transl_table	11
12658	11351	gene
			gene	atpF
13330	13085	CDS
			codon_start	1
			product	ATP synthase CF0 subunit III
			gene	atpH
			transl_table	11
13330	13085	gene
			gene	atpH
14733	13990	CDS
			codon_start	1
			product	ATP synthase CF0 subunit IV
			gene	atpI
			transl_table	11
14733	13990	gene
			gene	atpI
15677	14967	CDS
			codon_start	1
			product	ribosomal protein S2
			gene	rps2
			transl_table	11
15677	14967	gene
			gene	rps2
20021	15951	CDS
			codon_start	1
			product	RNA polymerase beta subunit
			gene	rpoC2
			transl_table	11
20021	15951	gene
			gene	rpoC2
22994	22565	CDS
21795	20183
			codon_start	1
			product	RNA polymerase beta subunit
			gene	rpoC1
			transl_table	11
22994	20183	gene
			gene	rpoC1
26232	23020	CDS
			codon_start	1
			product	RNA polymerase beta subunit
			gene	rpoB
			transl_table	11
26232	23020	gene
			gene	rpoB
27425	27496	tRNA
			product	tRNA-Cys
			gene	trnC-GCA
27425	27496	gene
			gene	trnC-GCA
28438	28527	CDS
			codon_start	1
			product	cytochrome b6/f complex subunit VIII
			gene	petN
			transl_table	11
28438	28527	gene
			gene	petN
29413	29309	CDS
			codon_start	1
			product	photosystem II protein M
			gene	psbM
			transl_table	11
29413	29309	gene
			gene	psbM
30484	30411	tRNA
			product	tRNA-Asp
			gene	trnD-GUC
30484	30411	gene
			gene	trnD-GUC
30998	30915	tRNA
			product	tRNA-Tyr
			gene	trnY-GUA
30998	30915	gene
			gene	trnY-GUA
31142	31071	tRNA
			product	tRNA-Glu
			gene	trnE-UUC
31142	31071	gene
			gene	trnE-UUC
31687	31758	tRNA
			product	tRNA-Thr
			gene	trnT-GGU
31687	31758	gene
			gene	trnT-GGU
33012	34073	CDS
			codon_start	1
			product	photosystem II protein D2
			gene	psbD
			transl_table	11
33012	34073	gene
			gene	psbD
34021	35442	CDS
			codon_start	1
			product	photosystem II CP43 chlorophyll apoprotein
			gene	psbC
			transl_table	11
34021	35442	gene
			gene	psbC
36148	36336	CDS
			codon_start	1
			product	photosystem II protein Z
			gene	psbZ
			transl_table	11
36148	36336	gene
			gene	psbZ
36645	36715	tRNA
			product	tRNA-Gly
			gene	trnG-UCC
36645	36715	gene
			gene	trnG-UCC
36950	36878	tRNA
			product	tRNA-Met
			gene	trnfM-CAU
36950	36878	gene
			gene	trnfM-CAU
37403	37101	CDS
			codon_start	1
			product	ribosomal protein S14
			gene	rps14
			transl_table	11
37403	37101	gene
			gene	rps14
39734	37530	CDS
			codon_start	1
			product	photosystem I P700 apoprotein A2
			gene	psaB
			transl_table	11
39734	37530	gene
			gene	psaB
42012	39760	CDS
			codon_start	1
			product	photosystem I P700 apoprotein A1
			gene	psaA
			transl_table	11
42012	39760	gene
			gene	psaA
44725	44597	CDS
43848	43619
42867	42714
			codon_start	1
			product	photosystem I assembly protein Ycf3
			gene	ycf3
			transl_table	11
44725	42714	gene
			gene	ycf3
45562	45648	tRNA
			product	tRNA-Ser
			gene	trnS-GGA
45562	45648	gene
			gene	trnS-GGA
46565	45969	CDS
			codon_start	1
			product	ribosomal protein S4
			gene	rps4
			transl_table	11
46565	45969	gene
			gene	rps4
47210	47138	tRNA
			product	tRNA-Thr
			gene	trnT-UGU
47210	47138	gene
			gene	trnT-UGU
48220	48256	tRNA
48758	48807
			product	tRNA-Leu
			gene	trnL-UAA
48220	48807	gene
			gene	trnL-UAA
49152	49222	tRNA
			product	tRNA-Phe
			gene	trnF-GAA
49152	49222	gene
			gene	trnF-GAA
50404	49928	CDS
			codon_start	1
			product	NADH-plastoquinone oxidoreductase subunit J
			gene	ndhJ
			transl_table	11
50404	49928	gene
			gene	ndhJ
51364	50513	CDS
			codon_start	1
			product	NADH-plastoquinone oxidoreductase subunit K
			gene	ndhK
			transl_table	11
51364	50513	gene
			gene	ndhK
51606	51244	CDS
			codon_start	1
			product	NADH-plastoquinone oxidoreductase subunit 3
			gene	ndhC
			transl_table	11
51606	51244	gene
			gene	ndhC
53113	53076	tRNA
52498	52464
			product	tRNA-Val
			gene	trnV-UAC
53113	52464	gene
			gene	trnV-UAC
53355	53283	tRNA
			product	tRNA-Met
			gene	trnM-CAU
53355	53283	gene
			gene	trnM-CAU
53889	53485	CDS
			codon_start	1
			product	ATP synthase CF1 epsilon subunit
			gene	atpE
			transl_table	11
53889	53485	gene
			gene	atpE
55382	53886	CDS
			codon_start	1
			product	ATP synthase CF1 beta subunit
			gene	atpB
			transl_table	11
55382	53886	gene
			gene	atpB
56174	57601	CDS
			codon_start	1
			product	ribulose bisophosphate carboxylase
			gene	rbcL
			transl_table	11
56174	57601	gene
			gene	rbcL
58111	59499	CDS
			codon_start	1
			product	acetyl-CoA carboxylase carboxyltransferase beta subunit
			gene	accD
			transl_table	11
58111	59499	gene
			gene	accD
60119	60229	CDS
			codon_start	1
			product	photosystem I subunit VIII
			gene	psaI
			transl_table	11
60119	60229	gene
			gene	psaI
60673	61227	CDS
			codon_start	1
			product	photosystem I assembly protein Ycf4
			gene	ycf4
			transl_table	11
60673	61227	gene
			gene	ycf4
62034	62723	CDS
			codon_start	1
			product	envelope membrane protein
			gene	cemA
			transl_table	11
62034	62723	gene
			gene	cemA
62924	63886	CDS
			codon_start	1
			product	cytochrome f
			gene	petA
			transl_table	11
62924	63886	gene
			gene	petA
64706	64584	CDS
			codon_start	1
			product	photosystem II protein J
			gene	psbJ
			transl_table	11
64706	64584	gene
			gene	psbJ
64965	64849	CDS
			codon_start	1
			product	photosystem II protein L
			gene	psbL
			transl_table	11
64965	64849	gene
			gene	psbL
65112	64993	CDS
			codon_start	1
			product	photosystem II cytochrome b559 beta subunit
			gene	psbF
			transl_table	11
65112	64993	gene
			gene	psbF
65372	65121	CDS
			codon_start	1
			product	photosystem II cytochrome b559 alpha subunit
			gene	psbE
			transl_table	11
65372	65121	gene
			gene	psbE
66293	66388	CDS
			codon_start	1
			product	cytochrome b6/f complex subunit VI
			gene	petL
			transl_table	11
66293	66388	gene
			gene	petL
66567	66680	CDS
			codon_start	1
			product	cytochrome b6/f complex subunit V
			gene	petG
			transl_table	11
66567	66680	gene
			gene	petG
66859	66786	tRNA
			product	tRNA-Trp
			gene	trnW-CCA
66859	66786	gene
			gene	trnW-CCA
67179	67106	tRNA
			product	tRNA-Pro
			gene	trnP-UGG
67179	67106	gene
			gene	trnP-UGG
67645	67779	CDS
			codon_start	1
			product	photosystem I subunit IX
			gene	psaJ
			transl_table	11
67645	67779	gene
			gene	psaJ
68263	68463	CDS
			codon_start	1
			product	ribosomal protein L33
			gene	rpl33
			transl_table	11
68263	68463	gene
			gene	rpl33
68908	69213	CDS
			codon_start	1
			product	ribosomal protein S18
			gene	rps18
			transl_table	11
68908	69213	gene
			gene	rps18
69811	69419	CDS
			codon_start	1
			product	ribosomal protein L20
			gene	rpl20
			transl_table	11
69811	69419	gene
			gene	rpl20
70680	70567	CDS
145862	146093
146627	146652
			codon_start	1
			trans_splicing	
			product	ribosomal protein S12
			protein_id	AWA25474.1
			gene	rps12
			transl_table	11
70680	70567	CDS
99111	98880
98346	98321
			codon_start	1
			trans_splicing	
			product	ribosomal protein S12
			protein_id	QKQ11971.1
			gene	rps12
			transl_table	11
70680	70567	gene
145862	146652
			trans_splicing	
			gene	rps12
70680	70567	gene
99111	98321
			trans_splicing	
			gene	rps12
73528	75054	CDS
			codon_start	1
			product	photosystem II 47 kDa protein
			protein_id	AWA25476.1
			gene	psbB
			transl_table	11
73528	75054	gene
			gene	psbB
75224	75325	CDS
			codon_start	1
			product	photosystem II protein T
			gene	psbT
			transl_table	11
75224	75325	gene
			gene	psbT
75528	75397	CDS
			codon_start	1
			product	photosystem II protein N
			gene	psbN
			transl_table	11
75528	75397	gene
			gene	psbN
75631	75852	CDS
			codon_start	1
			product	photosystem II phosphoprotein
			gene	psbH
			transl_table	11
75631	75852	gene
			gene	psbH
75966	75971	CDS
76734	77375
			codon_start	1
			product	cytochrome b6
			gene	petB
			transl_table	11
75966	77375	gene
			gene	petB
77587	77594	CDS
78322	78796
			codon_start	1
			product	cytochrome b6/f complex subunit IV
			gene	petD
			transl_table	11
77587	78796	gene
			gene	petD
79998	78985	CDS
			codon_start	1
			product	RNA polymerase alpha subunit
			protein_id	AWA25482.1
			gene	rpoA
			transl_table	11
79998	78985	gene
			gene	rpoA
80486	80070	CDS
			codon_start	1
			product	ribosomal protein S11
			gene	rps11
			transl_table	11
80486	80070	gene
			gene	rps11
80725	80612	CDS
			codon_start	1
			product	ribosomal protein L36
			gene	rpl36
			transl_table	11
80725	80612	gene
			gene	rpl36
81054	80821	CDS
			codon_start	1
			product	translation initiation factor 1
			gene	infA
			transl_table	11
81054	80821	gene
			gene	infA
81577	81173	CDS
			codon_start	1
			product	ribosomal protein S8
			gene	rps8
			transl_table	11
81577	81173	gene
			gene	rps8
82097	81729	CDS
			codon_start	1
			product	ribosomal protein L14
			gene	rpl14
			transl_table	11
82097	81729	gene
			gene	rpl14
83614	83606	CDS
82602	82204
			codon_start	1
			product	50S ribosomal protein L16
			gene	rpl16
			transl_table	11
83614	82204	gene
			gene	rpl16
84379	83723	CDS
			codon_start	1
			product	ribosomal protein S3
			gene	rps3
			transl_table	11
84379	83723	gene
			gene	rps3
84816	84364	CDS
			codon_start	1
			product	ribosomal protein L22
			gene	rpl22
			transl_table	11
84816	84364	gene
			gene	rpl22
85145	84867	CDS
			codon_start	1
			product	ribosomal protein S19
			gene	rps19
			transl_table	11
85145	84867	gene
			gene	rps19
85038	115829	repeat_region
			rpt_type	inverted
			note	inverted repeat B
87228	87155	tRNA
			product	tRNA-Ile
			gene	trnI-CAU
87228	87155	gene
			gene	trnI-CAU
87613	93873	CDS
			codon_start	1
			product	hypothetical protein RF2
			gene	ycf2
			transl_table	11
87613	93873	gene
			gene	ycf2
94690	94610	tRNA
			product	tRNA-Leu
			gene	trnL-CAA
94690	94610	gene
			gene	trnL-CAA
97462	96686	CDS
96006	95251
			codon_start	1
			product	NADH-plastoquinone oxidoreductase subunit 2
			gene	ndhB
			transl_table	11
97462	95251	gene
			gene	ndhB
98267	97800	CDS
			codon_start	1
			product	ribosomal protein S7
			gene	rps7
			transl_table	11
98267	97800	gene
			gene	rps7
100870	100941	tRNA
			product	tRNA-Val
			gene	trnV-GAC
100870	100941	gene
			gene	trnV-GAC
101169	102659	rRNA
			product	16S ribosomal RNA
			gene	rrn16
101169	102659	gene
			gene	rrn16
102947	102983	tRNA
103930	103964
			product	tRNA-Ile
			gene	trnI-GAU
102947	103964	gene
			gene	trnI-GAU
104029	104066	tRNA
104874	104910
			product	tRNA-Ala
			gene	trnA-UGC
104029	104910	gene
			gene	trnA
105069	107878	rRNA
			product	23S ribosomal RNA
			gene	rrn23
105069	107878	gene
			gene	rrn23
107977	108079	rRNA
			product	4.5S ribosomal RNA
			gene	rrn4.5
107977	108079	gene
			gene	rrn4.5
108337	108457	rRNA
			product	5S ribosomal RNA
			gene	rrn5
108337	108457	gene
			gene	rrn5
108681	108754	tRNA
			product	tRNA-Arg
			gene	trnR-ACG
108681	108754	gene
			gene	trnR-ACG
109438	109367	tRNA
			product	tRNA-Asn
			gene	trnN-GUU
109438	109367	gene
			gene	trnN-GUU
109860	115559	CDS
			codon_start	1
			product	hypothetical chloroplast RF1
			protein_id	AWA25496.1
			gene	ycf1
			transl_table	11
109860	115559	gene
			gene	ycf1
118011	115756	CDS
			codon_start	1
			product	NADH-plastoquinone oxidoreductase subunit 5
			gene	ndhF
			transl_table	11
118011	115756	gene
			gene	ndhF
118957	119127	CDS
			codon_start	1
			product	ribosomal protein L32
			gene	rpl32
			transl_table	11
118957	119127	gene
			gene	rpl32
119949	120028	tRNA
			product	tRNA-Leu
			gene	trnL-UAG
119949	120028	gene
			gene	trnL-UAG
120160	121119	CDS
			codon_start	1
			product	cytochrome c heme attachment protein
			gene	ccsA
			transl_table	11
120160	121119	gene
			gene	ccsA
122826	121324	CDS
			codon_start	1
			product	NADH-plastoquinone oxidoreductase subunit 4
			gene	ndhD
			transl_table	11
122826	121324	gene
			gene	ndhD
123213	122968	CDS
			codon_start	1
			product	photosystem I subunit VII
			gene	psaC
			transl_table	11
123213	122968	gene
			gene	psaC
123773	123468	CDS
			codon_start	1
			product	NADH-plastoquinone oxidoreductase subunit 4L
			gene	ndhE
			transl_table	11
123773	123468	gene
			gene	ndhE
124521	123991	CDS
			codon_start	1
			product	NADH-plastoquinone oxidoreductase subunit 6
			gene	ndhG
			transl_table	11
124521	123991	gene
			gene	ndhG
125393	124881	CDS
			codon_start	1
			product	NADH-plastoquinone oxidoreductase subunit I
			gene	ndhI
			transl_table	11
125393	124881	gene
			gene	ndhI
127605	127054	CDS
126025	125483
			codon_start	1
			product	NADH-plastoquinone oxidoreductase subunit 1
			gene	ndhA
			transl_table	11
127605	125483	gene
			gene	ndhA
128788	127607	CDS
			codon_start	1
			product	NADH-plastoquinone oxidoreductase subunit 7
			gene	ndhH
			transl_table	11
128788	127607	gene
			gene	ndhH
129140	128889	CDS
			codon_start	1
			product	ribosomal protein S15
			gene	rps15
			transl_table	11
129140	128889	gene
			gene	rps15
159935	129144	repeat_region
			rpt_type	inverted
			note	inverted repeat A
135113	129414	CDS
			codon_start	1
			product	hypothetical protein RF1
			gene	ycf1
			transl_table	11
135113	129414	gene
			gene	ycf1
135535	135606	tRNA
			product	tRNA-Asn
			gene	trnN-GUU
135535	135606	gene
			gene	trnN-GUU
136292	136219	tRNA
			product	tRNA-Arg
			gene	trnR-ACG
136292	136219	gene
			gene	trnR-ACG
136636	136516	rRNA
			product	5S ribosomal RNA
			gene	rrn5
136636	136516	gene
			gene	rrn5
136996	136894	rRNA
			product	4.5S ribosomal RNA
			gene	rrn4.5
136996	136894	gene
			gene	rrn4.5
139904	137095	rRNA
			product	23S ribosomal RNA
			gene	rrn23
139904	137095	gene
			gene	rrn23
140944	140907	tRNA
140099	140063
			product	tRNA-Ala
			gene	trnA-UGC
140944	140063	gene
			gene	trnA-UGC
142026	141990	tRNA
141043	141009
			product	tRNA-Ile
			gene	trnI-GAU
142026	141009	gene
			gene	trnI-GAU
143804	142314	rRNA
			product	16S ribosomal RNA
			gene	rrn16
143804	142314	gene
			gene	rrn16
144103	144032	tRNA
			product	tRNA-Val
			gene	trnV-GAC
144103	144032	gene
			gene	trnV-GAC
145862	146093	CDS
146627	146652
			codon_start	1
			product	ribosomal protein S12
			gene	rps12
			transl_table	11
145862	146652	gene
			gene	rps12
146706	147173	CDS
			codon_start	1
			product	ribosomal protein S7
			gene	rps7
			transl_table	11
146706	147173	gene
			gene	rps7
147511	148287	CDS
148967	149722
			codon_start	1
			product	NADH-plastoquinone oxidoreductase subunit 2
			gene	ndhB
			transl_table	11
147511	149722	gene
			gene	ndhB
150283	150363	tRNA
			product	tRNA-Leu
			gene	trnL-CAA
150283	150363	gene
			gene	trnL-CAA
157360	151100	CDS
			codon_start	1
			product	hypothetical protein RF2
			gene	ycf2
			transl_table	11
157360	151100	gene
			gene	ycf2
157745	157818	tRNA
			product	tRNA-Ile
			gene	trnI-CAU
157745	157818	gene
			gene	trnI-CAU
157993	158262	gene
			gene	rpl23
			pseudo	
