# Supplementary material for: Plastome comparison and phylogenomics of Fagopyrum (Polygonaceae): insights into sequence differences between Fagopyrum and its related taxa
Source: BMC Plant Biol. 2022 Jul 14;22:339. doi: 10.1186/s12870-022-03715-5 (PMC9281083; doi:10.1186/s12870-022-03715-5)
Supplement: Supplementary file 2 — Additional file 2. Plastome DNA Sequences of Fagopyrum. [file 12870_2022_3715_MOESM2_ESM.zip › F. gracilipes var. odontopterum.tbl]

>Feature 801
76	2	tRNA
			gene	trnH-GUG
76	2	gene
			gene	trnH-GUG
77	3	tRNA
			gene	trnH-GUG
76	3	tRNA
			gene	trnH-GUG
77	3	gene
			gene	trnH-GUG
76	3	gene
			gene	trnH-GUG
1533	472	CDS
			product	photosystem II protein D1
			gene	psbA
1533	472	gene
			gene	psbA
4369	4332	tRNA
1806	1769
			gene	trnTERM-UUA
1806	1769	exon
			number	2
			gene	trnTERM-UUA
4369	1769	gene
			gene	trnTERM-UUA
4368	4332	tRNA
1804	1770
			gene	trnK-UUU
1804	1770	exon
			number	2
			gene	trnK-UUU
4368	1770	gene
			gene	trnK-UUU
4331	1805	intron
			number	1
			gene	trnK-UUU
4331	1807	intron
			number	1
			gene	trnTERM-UUA
3594	2068	CDS
			product	maturase K
			gene	matK
3594	2068	gene
			gene	matK
4369	4332	exon
			number	1
			gene	trnTERM-UUA
4368	4332	exon
			number	1
			gene	trnK-UUU
5355	5123	exon
			number	2
			gene	rps16
6232	6193	CDS
5355	5123
			product	ribosomal protein S16
			gene	rps16
6232	5123	gene
			gene	rps16
6192	5356	intron
			number	1
			gene	rps16
6232	6193	exon
			number	1
			gene	rps16
8380	8346	tRNA
6570	6534
			gene	trnY-AUA
6605	6534	tRNA
			gene	trnQ-UUG | trnQ
6570	6534	exon
			number	2
			gene	trnY-AUA
8380	6534	gene
			gene	trnY-AUA
6605	6534	gene
			gene	trnQ-UUG | trnQ
8345	6571	intron
			number	1
			gene	trnY-AUA
6947	7132	CDS
			product	photosystem II subunit K
			gene	psbK
6947	7132	gene
			gene	psbK
7509	7619	CDS
			product	photosystem II subunit I
			gene	psbI
7509	7619	gene
			gene	psbI
7762	7675	tRNA
			gene	trnS-GCU
7762	7675	gene
			gene	trnS-GCU
8380	8346	exon
			number	1
			gene	trnY-AUA
8890	8924	exon
			number	1
			gene	trnT-CGU
8890	9659	gene
			gene	trnT-CGU
8925	9617	intron
			number	1
			gene	trnT-CGU
9658	9611	tRNA
			gene	trnG-GCC
9658	9611	gene
			gene	trnG-GCC
9618	9659	exon
			number	2
			gene	trnT-CGU
9768	9839	tRNA
			gene	trnR-UCU
9768	9839	gene
			gene	trnR-UCU
11513	9996	CDS
			product	CF1 subunit alpha
			gene	atpA
11513	9996	gene
			gene	atpA
11997	11587	exon
			number	2
			gene	atpF
11996	11587	exon
			number	2
			gene	atpF
12899	12756	CDS
11997	11587
			product	CF0 subunit I
			gene	atpF
12899	12755	CDS
11996	11587
			product	CF0 subunit I
			gene	atpF
12899	11587	gene
			gene	atpF
12754	11997	intron
			number	1
			gene	atpF
12755	11998	intron
			number	1
			gene	atpF
12899	12755	exon
			number	1
			gene	atpF
12899	12756	exon
			number	1
			gene	atpF
13561	13316	CDS
			product	CF0 subunit III
			gene	atpH
13561	13316	gene
			gene	atpH
14956	14213	CDS
			product	CF0 subunit IV
			gene	atpI
14956	14213	gene
			gene	atpI
15903	15193	CDS
			product	ribosomal protein S2
			gene	rps2
15903	15193	gene
			gene	rps2
20223	16123	CDS
			product	RNA polymerase subunit beta''
			gene	rpoC2
20223	16123	gene
			gene	rpoC2
22021	20403	exon
			number	2
			gene	rpoC1
22019	20403	exon
			number	2
			gene	rpoC1
23212	22783	CDS
22021	20403
			product	RNA polymerase subunit beta'
			gene	rpoC1
23212	22781	CDS
22019	20403
			product	RNA polymerase subunit beta'
			gene	rpoC1
23212	20403	gene
			gene	rpoC1
22780	22020	intron
			number	1
			gene	rpoC1
22782	22022	intron
			number	1
			gene	rpoC1
23212	22781	exon
			number	1
			gene	rpoC1
23212	22783	exon
			number	1
			gene	rpoC1
26451	23239	CDS
			product	RNA polymerase subunit beta
			gene	rpoB
26451	23239	gene
			gene	rpoB
27718	27798	tRNA
			gene	trnC-GCA
27718	27789	tRNA
			gene	trnC-GCA
27718	27798	gene
			gene	trnC-GCA
27718	27789	gene
			gene	trnC-GCA
28700	28789	CDS
			product	cytochrome b6/f subunit N
			gene	petN
28700	28789	gene
			gene	petN
29646	29542	CDS
			product	photosystem II subunit M
			gene	psbM
29646	29542	gene
			gene	psbM
30644	30569	tRNA
			gene	trnD-GUC
30644	30569	gene
			gene	trnD-GUC
30643	30570	tRNA
			gene	trnD-GUC
30643	30570	gene
			gene	trnD-GUC
31119	31082	tRNA
30613	30571
			gene	trnY-GUA
30613	30571	exon
			number	2
			gene	trnY-GUA
31119	30571	gene
			gene	trnY-GUA
31081	30614	intron
			number	1
			gene	trnY-GUA
31120	31035	tRNA
			gene	trnY-GUA
31120	31035	gene
			gene	trnY-GUA
31119	31036	tRNA
			gene	trnY-GUA
31119	31036	gene
			gene	trnY-GUA
31119	31082	exon
			number	1
			gene	trnY-GUA
31264	31190	tRNA
			gene	trnE-UUC
31264	31190	gene
			gene	trnE-UUC
31263	31191	tRNA
			gene	trnE-UUC
31263	31191	gene
			gene	trnE-UUC
31963	32036	tRNA
			gene	trnT-GGU
31963	32036	gene
			gene	trnT-GGU
31964	32035	tRNA
			gene	trnT-GGU
31964	32035	gene
			gene	trnT-GGU
33373	34434	CDS
			product	photosystem II protein D2
			gene	psbD
33373	34434	gene
			gene	psbD
34382	35803	CDS
			product	photosystem II 43 kDa protein
			gene	psbC
34382	35803	gene
			gene	psbC
34418	35803	CDS
			product	photosystem II 43 kDa protein
			gene	psbC
34418	35803	gene
			gene	psbC
37218	37182	tRNA
36077	36021
			gene	trnM-CAU
36108	36021	tRNA
			gene	trnS-UGA
36077	36021	exon
			number	2
			gene	trnM-CAU
37218	36021	gene
			gene	trnM-CAU
36108	36021	gene
			gene	trnS-UGA
36105	36022	tRNA
			gene	trnS-CGA
36105	36022	gene
			gene	trnS-CGA
37181	36078	intron
			number	1
			gene	trnM-CAU
36197	36231	tRNA
36948	37003
			gene	trnY-GUA
36197	36231	exon
			number	1
			gene	trnY-GUA
36197	37003	gene
			gene	trnY-GUA
36232	36947	intron
			number	1
			gene	trnY-GUA
36442	36630	CDS
			product	photosystem II subunit Z
			gene	psbZ
36442	36630	gene
			gene	psbZ
36932	37003	tRNA
			gene	trnG-GCC
36932	37002	tRNA
			gene	trnG-GCC
36932	37001	tRNA
			gene	trnG-UCC
36932	37003	gene
			gene	trnG-GCC
36932	37002	gene
			gene	trnG-GCC
36932	37001	gene
			gene	trnG-UCC
36948	37003	exon
			number	2
			gene	trnY-GUA
37220	37145	tRNA
			gene	trnM-CAU
37220	37145	gene
			gene	trnM-CAU
37219	37146	tRNA
			gene	trnM-CAU
37219	37146	gene
			gene	trnM-CAU
37219	37147	tRNA
			gene	trnfM-CAU
37219	37147	gene
			gene	trnfM-CAU
37218	37182	exon
			number	1
			gene	trnM-CAU
37670	37368	CDS
			product	ribosomal protein S14
			gene	rps14
37670	37368	gene
			gene	rps14
40004	37800	CDS
			product	photosystem I P700 apoprotein A2
			gene	psaB
40004	37800	gene
			gene	psaB
42282	40030	CDS
			product	photosystem I P700 apoprotein A1
			gene	psaA
42282	40030	gene
			gene	psaA
43214	43060	exon
			number	3
			gene	ycf3
43212	43060	exon
			number	3
			gene	ycf3
45037	44910	CDS
44179	43953
43214	43060
			product	photosystem I assembly protein Ycf3
			gene	ycf3
45037	44914	CDS
44180	43951
43212	43060
			product	photosystem I assembly protein Ycf3
			gene	ycf3
45037	43060	gene
			gene	ycf3
43950	43213	intron
			number	2
			gene	ycf3
43952	43215	intron
			number	2
			gene	ycf3
44180	43951	exon
			number	2
			gene	ycf3
44179	43953	exon
			number	2
			gene	ycf3
44909	44180	intron
			number	1
			gene	ycf3
44913	44181	intron
			number	1
			gene	ycf3
45037	44910	exon
			number	1
			gene	ycf3
45037	44914	exon
			number	1
			gene	ycf3
45872	45959	tRNA
			gene	trnS-GGA
45872	45958	tRNA
			gene	trnS-GGA
45872	45959	gene
			gene	trnS-GGA
45872	45958	gene
			gene	trnS-GGA
46833	46237	CDS
			product	ribosomal protein S4
			gene	rps4
46833	46237	gene
			gene	rps4
47638	47603	tRNA
47435	47380
			gene	trnTERM-UUA
47454	47380	tRNA
			gene	trnT-UGU
47435	47380	exon
			number	2
			gene	trnTERM-UUA
47638	47380	gene
			gene	trnTERM-UUA
47454	47380	gene
			gene	trnT-UGU
47453	47381	tRNA
			gene	trnT-UGU
47453	47381	gene
			gene	trnT-UGU
47602	47436	intron
			number	1
			gene	trnTERM-UUA
47638	47603	exon
			number	1
			gene	trnTERM-UUA
47886	47922	tRNA
48405	48454
			gene	trnL-UAA
47886	47923	tRNA
48408	48454
			gene	trnL-UAA
47886	47923	exon
			number	1
			gene	trnL-UAA
47886	47922	exon
			number	1
			gene	trnL-UAA
47886	48454	gene
			gene	trnL-UAA
47923	48404	intron
			number	1
			gene	trnL-UAA
47924	48407	intron
			number	1
			gene	trnL-UAA
48405	48454	exon
			number	2
			gene	trnL-UAA
48408	48454	exon
			number	2
			gene	trnL-UAA
48822	48895	tRNA
			gene	trnF-GAA
48822	48894	tRNA
			gene	trnF-GAA
48822	48895	gene
			gene	trnF-GAA
48822	48894	gene
			gene	trnF-GAA
49902	49426	CDS
			product	NADH dehydrogenase subunit J
			gene	ndhJ
49902	49426	gene
			gene	ndhJ
50775	50008	CDS
			product	NADH dehydrogenase subunit K
			gene	ndhK
50754	50008	CDS
			product	NADH dehydrogenase subunit K
			gene	ndhK
50775	50008	gene
			gene	ndhK
50754	50008	gene
			gene	ndhK
51107	50745	CDS
			product	NADH dehydrogenase subunit C
			gene	ndhC
51107	50745	gene
			gene	ndhC
52819	52782	tRNA
52196	52160
			gene	trnV-UAC
52819	52784	tRNA
52213	52160
			gene	trnTERM-UUA
52213	52160	exon
			number	2
			gene	trnTERM-UUA
52196	52160	exon
			number	2
			gene	trnV-UAC
52819	52160	gene
			gene	trnTERM-UUA | trnV-UAC
52781	52197	intron
			number	1
			gene	trnV-UAC
52783	52214	intron
			number	1
			gene	trnTERM-UUA
52819	52782	exon
			number	1
			gene	trnV-UAC
52819	52784	exon
			number	1
			gene	trnTERM-UUA
52997	53069	tRNA
			gene	trnM-CAU
52997	53069	gene
			gene	trnM-CAU
53604	53203	CDS
			product	CF1 subunit epsilon
			gene	atpE
53604	53203	gene
			gene	atpE
55097	53601	CDS
			product	CF1 subunit beta
			gene	atpB
55097	53601	gene
			gene	atpB
55893	57320	CDS
			product	ribulose-1,5-bisphosphate carboxylase/oxygenase large subunit
			gene	rbcL
55893	57320	gene
			gene	rbcL
57818	59227	CDS
			product	acetyl-CoA carboxylase subunit beta
			gene	accD
57818	59227	gene
			gene	accD
59895	60005	CDS
			product	photosystem I subunit I
			gene	psaI
59895	60005	gene
			gene	psaI
60447	61001	CDS
			product	photosystem I assembly protein Ycf4
			gene	ycf4
60447	61001	gene
			gene	ycf4
61751	62440	CDS
			product	envelope membrane carbon uptake protein
			gene	cemA
61751	62440	gene
			gene	cemA
62646	63608	CDS
			product	cytochrome f
			gene	petA
62646	63608	gene
			gene	petA
64435	64313	CDS
			product	photosystem II subunit J
			gene	psbJ
64435	64313	gene
			gene	psbJ
64687	64571	CDS
			product	photosystem II subunit L
			gene	psbL
64687	64571	gene
			gene	psbL
64834	64715	CDS
			product	cytochrome b559 subunit beta
			gene	psbF
64834	64715	gene
			gene	psbF
65094	64843	CDS
			product	cytochrome b559 subunit alpha
			gene	psbE
65094	64843	gene
			gene	psbE
66051	66146	CDS
			product	cytochrome b6/f subunit L
			gene	petL
66051	66146	gene
			gene	petL
66334	66447	CDS
			product	cytochrome b6/f subunit G
			gene	petG
66334	66447	gene
			gene	petG
66630	66557	tRNA
			gene	trnW-CCA
66630	66557	gene
			gene	trnW-CCA
66919	66844	tRNA
			gene	trnP-UGG
66919	66844	gene
			gene	trnP-UGG
66919	66846	tRNA
			gene	trnP-UGG
66919	66846	gene
			gene	trnP-UGG
67348	67482	CDS
			product	photosystem I subunit J
			gene	psaJ
67348	67482	gene
			gene	psaJ
67965	68165	CDS
			product	ribosomal protein L33
			gene	rpl33
67965	68165	gene
			gene	rpl33
68533	68838	CDS
			product	ribosomal protein S18
			gene	rps18
68533	68838	gene
			gene	rps18
69448	69056	CDS
			product	ribosomal protein L20
			gene	rpl20
69448	69056	gene
			gene	rpl20
70326	70213	exon
			number	1
			gene	rps12
70326	70213	CDS
145135	145366
145899	145924
			trans_splicing	
			product	ribosomal protein S12
			gene	rps12
70326	70213	CDS
145135	145365
145898	145924
			trans_splicing	
			product	ribosomal protein S12
			gene	rps12
70326	70213	CDS
98617	98387
97854	97828
			trans_splicing	
			product	ribosomal protein S12
			gene	rps12
70326	70213	CDS
98617	98386
97853	97828
			trans_splicing	
			product	ribosomal protein S12
			gene	rps12
70326	70213	gene
145135	145924
			trans_splicing	
			gene	rps12
70326	70213	gene
98617	97828
			trans_splicing	
			gene	rps12
70781	70455	exon
			number	3
			gene	clpP1
70724	70455	exon
			number	3
			gene	clpP1
72619	72551	CDS
71637	71347
70781	70455
			product	ATP-dependent Clp protease proteolytic subunit 1
			gene	clpP1
72619	72549	CDS
71638	71347
70724	70455
			product	ATP-dependent Clp protease proteolytic subunit 1
			gene	clpP1
72619	70455	gene
			gene	clpP1
71346	70725	intron
			number	2
			gene	clpP1
71346	70782	intron
			number	2
			gene	clpP1
71638	71347	exon
			number	2
			gene	clpP1
71637	71347	exon
			number	2
			gene	clpP1
72550	71638	intron
			number	1
			gene	clpP1
72548	71639	intron
			number	1
			gene	clpP1
72619	72549	exon
			number	1
			gene	clpP1
72619	72551	exon
			number	1
			gene	clpP1
73089	74615	CDS
			product	photosystem II 47 kDa protein
			gene	psbB
73089	74615	gene
			gene	psbB
74782	74883	CDS
			product	photosystem II subunit T
			gene	psbT
74782	74883	gene
			gene	psbT
75087	74956	CDS
			product	photosystem biogenesis factor 1
			gene	pbf1
75087	74956	gene
			gene	pbf1
75190	75411	CDS
			product	photosystem II subunit H
			gene	psbH
75190	75411	gene
			gene	psbH
75525	75530	exon
			number	1
			gene	petB
75525	75530	CDS
76290	76931
			product	cytochrome b6
			gene	petB
75525	76931	gene
			gene	petB
75531	76289	intron
			number	1
			gene	petB
76290	76931	exon
			number	2
			gene	petB
77136	77143	exon
			number	1
			gene	petD
77136	77143	CDS
77855	78329
			product	cytochrome b6/f subunit IV
			gene	petD
77136	78329	gene
			gene	petD
77144	77854	intron
			number	1
			gene	petD
77855	78329	exon
			number	2
			gene	petD
79513	78503	CDS
			product	RNA polymerase subunit alpha
			gene	rpoA
79513	78503	gene
			gene	rpoA
79999	79583	CDS
			product	ribosomal protein S11
			gene	rps11
79999	79583	gene
			gene	rps11
80246	80133	CDS
			product	ribosomal protein L36
			gene	rpl36
80246	80133	gene
			gene	rpl36
80597	80364	CDS
			product	translational initiation factor 1
			gene	infA
80597	80364	gene
			gene	infA
81120	80716	CDS
			product	ribosomal protein S8
			gene	rps8
81120	80716	gene
			gene	rps8
81636	81268	CDS
			product	ribosomal protein L14
			gene	rpl14
81636	81268	gene
			gene	rpl14
82145	81747	exon
			number	2
			gene	rpl16
83027	83019	CDS
82145	81747
			product	ribosomal protein L16
			gene	rpl16
83027	81747	gene
			gene	rpl16
83018	82146	intron
			number	1
			gene	rpl16
83027	83019	exon
			number	1
			gene	rpl16
83796	83140	CDS
			product	ribosomal protein S3
			gene	rps3
83796	83140	gene
			gene	rps3
84233	83781	CDS
			product	ribosomal protein L22
			gene	rpl22
84233	83781	gene
			gene	rpl22
84562	84284	CDS
			product	ribosomal protein S19
			gene	rps19
84562	84284	gene
			gene	rps19
85052	84618	exon
			number	2
			gene	rpl2
85051	84618	exon
			number	2
			gene	rpl2
86107	85715	CDS
85052	84618
			product	ribosomal protein L2
			gene	rpl2
86107	85717	CDS
85051	84618
			product	ribosomal protein L2
			gene	rpl2
86107	84618	gene
			gene	rpl2
85716	85052	intron
			number	1
			gene	rpl2
85714	85053	intron
			number	1
			gene	rpl2
86107	85715	exon
			number	1
			gene	rpl2
86107	85717	exon
			number	1
			gene	rpl2
86260	86126	CDS
			product	ribosomal protein L23
			gene	rpl23
86260	86126	gene
			gene	rpl23
86639	86565	tRNA
			gene	trnM-CAU
86639	86565	gene
			gene	trnM-CAU
86639	86566	tRNA
			gene	trnM-CAU | trnI-CAU
86639	86566	gene
			gene	trnM-CAU | trnI-CAU
86942	93211	CDS
			product	Ycf2 protein
			gene	ycf2
86942	93211	gene
			gene	ycf2
94194	94112	tRNA
			gene	trnL-CAA
94194	94112	gene
			gene	trnL-CAA
94193	94113	tRNA
			gene	trnL-CAA
94193	94113	gene
			gene	trnL-CAA
95526	94771	exon
			number	2
			gene	ndhB
96982	96206	CDS
95526	94771
			product	NADH dehydrogenase subunit B
			gene	ndhB
96982	94771	gene
			gene	ndhB
96205	95527	intron
			number	1
			gene	ndhB
96982	96206	exon
			number	1
			gene	ndhB
97774	97307	CDS
			product	ribosomal protein S7
			gene	rps7
97774	97307	gene
			gene	rps7
97854	97828	exon
			number	3
			gene	rps12
97853	97828	exon
			number	3
			gene	rps12
98385	97854	intron
			number	1
			gene	rps12
98386	97855	intron
			number	1
			gene	rps12
98617	98386	exon
			number	2
			gene	rps12
98617	98387	exon
			number	2
			gene	rps12
100177	100248	tRNA
			gene	trnX-UAUG
100177	100248	gene
			gene	trnX-UAUG
100427	100498	tRNA
			gene	trnV-GAC
100427	100498	gene
			gene	trnV-GAC
100726	102216	rRNA
			gene	rrn16
100726	102216	gene
			gene	rrn16
102511	102552	tRNA
103494	103528
			gene	trnI-GAU
102511	102546	tRNA
103472	103528
			gene	trnI-GAU
102511	102598	tRNA
			gene	trnI-GAU
102511	102552	exon
			number	1
			gene	trnI-GAU
102511	102546	exon
			number	1
			gene	trnI-GAU
102511	103528	gene
			gene	trnI-GAU
102511	102598	gene
			gene	trnI-GAU
102547	103471	intron
			number	1
			gene	trnI-GAU
102547	102562	intron
			number	1
			gene	trnI-GAU
102553	103493	intron
			number	1
			gene	trnI-GAU
102563	102598	exon
			number	2
			gene	trnI-GAU
103472	103528	exon
			number	2
			gene	trnI-GAU
103494	103528	exon
			number	2
			gene	trnI-GAU
103585	103622	tRNA
104426	104460
			gene	trnA-UGC
103585	103621	tRNA
104425	104460
			gene	trnA-UGC
103585	103689	tRNA
			gene	trnA-UGC
103585	103622	exon
			number	1
			gene	trnA-UGC
103585	103621	exon
			number	1
			gene	trnA-UGC
103585	104460	gene
			gene	trnA-UGC
103585	103689	gene
			gene	trnA-UGC
103622	104424	intron
			number	1
			gene	trnA-UGC
103622	103661	intron
			number	1
			gene	trnA-UGC
103623	104425	intron
			number	1
			gene	trnA-UGC
103662	103689	exon
			number	2
			gene	trnA-UGC
104425	104460	exon
			number	2
			gene	trnA-UGC
104426	104460	exon
			number	2
			gene	trnA-UGC
104618	107429	rRNA
			gene	rrn23
104618	107429	gene
			gene	rrn23
104620	107429	rRNA
			gene	rrn23
104620	107429	gene
			gene	rrn23
107528	107630	rRNA
			gene	rrn4.5
107528	107630	gene
			gene	rrn4.5
107882	108002	rRNA
			gene	rrn5
107882	108002	gene
			gene	rrn5
107884	108004	rRNA
			gene	rrn5
107884	108004	gene
			gene	rrn5
108228	108302	tRNA
			gene	trnR-ACG
108228	108301	tRNA
			gene	trnR-ACG
108228	108302	gene
			gene	trnR-ACG
108228	108301	gene
			gene	trnR-ACG
108231	108304	tRNA
			gene	trnR-ACG
108231	108304	gene
			gene	trnR-ACG
110494	110456	tRNA
108972	108915
			gene	trnL-UAA
108988	108915	tRNA
			gene	trnN-GUU
108972	108915	exon
			number	2
			gene	trnL-UAA
110494	108915	gene
			gene	trnL-UAA
108988	108915	gene
			gene	trnN-GUU
108987	108916	tRNA
			gene	trnN-GUU
108987	108916	gene
			gene	trnN-GUU
108998	108927	tRNA
			gene	trnN-GUU
108998	108927	gene
			gene	trnN-GUU
110455	108973	intron
			number	1
			gene	trnL-UAA
109380	115043	CDS
			product	Ycf1 protein
			gene	ycf1
109380	115043	gene
			gene	ycf1
110494	110456	exon
			number	1
			gene	trnL-UAA
117479	115242	CDS
			product	NADH dehydrogenase subunit F
			gene	ndhF
117479	115242	gene
			gene	ndhF
118374	118547	CDS
			product	ribosomal protein L32
			gene	rpl32
118374	118547	gene
			gene	rpl32
119184	119264	tRNA
			gene	trnL-UAG
119184	119263	tRNA
			gene	trnL-UAG
119184	119264	gene
			gene	trnL-UAG
119184	119263	gene
			gene	trnL-UAG
119400	120365	CDS
			product	cytochrome c biogenesis protein
			gene	ccsA
119400	120365	gene
			gene	ccsA
122069	120567	CDS
			product	NADH dehydrogenase subunit D
			gene	ndhD
122069	120567	gene
			gene	ndhD
122457	122212	CDS
			product	photosystem I subunit C
			gene	psaC
122457	122212	gene
			gene	psaC
123023	122718	CDS
			product	NADH dehydrogenase subunit E
			gene	ndhE
123023	122718	gene
			gene	ndhE
123780	123250	CDS
			product	NADH dehydrogenase subunit G
			gene	ndhG
123780	123250	gene
			gene	ndhG
124646	124134	CDS
			product	NADH dehydrogenase subunit I
			gene	ndhI
124646	124134	gene
			gene	ndhI
125287	124747	exon
			number	2
			gene	ndhA
125285	124747	exon
			number	2
			gene	ndhA
126885	126335	CDS
125287	124747
			product	NADH dehydrogenase subunit A
			gene	ndhA
126885	126333	CDS
125285	124747
			product	NADH dehydrogenase subunit A
			gene	ndhA
126885	124747	gene
			gene	ndhA
126332	125286	intron
			number	1
			gene	ndhA
126334	125288	intron
			number	1
			gene	ndhA
126885	126333	exon
			number	1
			gene	ndhA
126885	126335	exon
			number	1
			gene	ndhA
128068	126887	CDS
			product	NADH dehydrogenase subunit H
			gene	ndhH
128068	126887	gene
			gene	ndhH
128420	128166	CDS
			product	ribosomal protein S15
			gene	rps15
128420	128166	gene
			gene	rps15
134372	128709	CDS
			product	Ycf1 protein
			gene	ycf1
134372	128709	gene
			gene	ycf1
133258	133296	tRNA
134780	134837
			gene	trnL-UAA
133258	133296	exon
			number	1
			gene	trnL-UAA
133258	134837	gene
			gene	trnL-UAA
133297	134779	intron
			number	1
			gene	trnL-UAA
134764	134837	tRNA
			gene	trnN-GUU
134764	134837	gene
			gene	trnN-GUU
134765	134836	tRNA
			gene	trnN-GUU
134765	134836	gene
			gene	trnN-GUU
134780	134837	exon
			number	2
			gene	trnL-UAA
135524	135450	tRNA
			gene	trnR-ACG
135524	135450	gene
			gene	trnR-ACG
135524	135451	tRNA
			gene	trnR-ACG
135524	135451	gene
			gene	trnR-ACG
135870	135750	rRNA
			gene	rrn5
135870	135750	gene
			gene	rrn5
136224	136122	rRNA
			gene	rrn4.5
136224	136122	gene
			gene	rrn4.5
139134	136323	rRNA
			gene	rrn23
139134	136323	gene
			gene	rrn23
139134	136325	rRNA
			gene	rrn23
139134	136325	gene
			gene	rrn23
140167	140130	tRNA
139326	139292
			gene	trnA-UGC
140167	140131	tRNA
139327	139292
			gene	trnA-UGC
139327	139292	exon
			number	2
			gene	trnA-UGC
139326	139292	exon
			number	2
			gene	trnA-UGC
140167	139292	gene
			gene	trnA-UGC
140129	139327	intron
			number	1
			gene	trnA-UGC
140130	139328	intron
			number	1
			gene	trnA-UGC
140167	140063	tRNA
			gene	trnA-UGC
140090	140063	exon
			number	2
			gene	trnA-UGC
140167	140063	gene
			gene	trnA-UGC
140130	140091	intron
			number	1
			gene	trnA-UGC
140167	140130	exon
			number	1
			gene	trnA-UGC
140167	140131	exon
			number	1
			gene	trnA-UGC
141241	141200	tRNA
140258	140224
			gene	trnI-GAU
141241	141206	tRNA
140280	140224
			gene	trnI-GAU
140280	140224	exon
			number	2
			gene	trnI-GAU
140258	140224	exon
			number	2
			gene	trnI-GAU
141241	140224	gene
			gene	trnI-GAU
141199	140259	intron
			number	1
			gene	trnI-GAU
141205	140281	intron
			number	1
			gene	trnI-GAU
141241	141154	tRNA
			gene	trnI-GAU
141189	141154	exon
			number	2
			gene	trnI-GAU
141241	141154	gene
			gene	trnI-GAU
141205	141190	intron
			number	1
			gene	trnI-GAU
141241	141200	exon
			number	1
			gene	trnI-GAU
141241	141206	exon
			number	1
			gene	trnI-GAU
143026	141536	rRNA
			gene	rrn16
143026	141536	gene
			gene	rrn16
143325	143254	tRNA
			gene	trnV-GAC
143325	143254	gene
			gene	trnV-GAC
143575	143504	tRNA
			gene	trnX-UAUG
143575	143504	gene
			gene	trnX-UAUG
145135	145366	exon
			number	2
			gene	rps12
145135	145365	exon
			number	2
			gene	rps12
145366	145897	intron
			number	1
			gene	rps12
145367	145898	intron
			number	1
			gene	rps12
145898	145924	exon
			number	3
			gene	rps12
145899	145924	exon
			number	3
			gene	rps12
145978	146445	CDS
			product	ribosomal protein S7
			gene	rps7
145978	146445	gene
			gene	rps7
146770	147546	exon
			number	1
			gene	ndhB
146770	147546	CDS
148226	148981
			product	NADH dehydrogenase subunit B
			gene	ndhB
146770	148981	gene
			gene	ndhB
147547	148225	intron
			number	1
			gene	ndhB
148226	148981	exon
			number	2
			gene	ndhB
149558	149640	tRNA
			gene	trnL-CAA
149558	149640	gene
			gene	trnL-CAA
149559	149639	tRNA
			gene	trnL-CAA
149559	149639	gene
			gene	trnL-CAA
149561	149641	tRNA
			gene	trnL-CAA
149561	149641	gene
			gene	trnL-CAA
156810	150541	CDS
			product	Ycf2 protein
			gene	ycf2
156810	150541	gene
			gene	ycf2
157113	157187	tRNA
			gene	trnM-CAU
157113	157186	tRNA
			gene	trnM-CAU | trnI-CAU
157113	157187	gene
			gene	trnM-CAU
157113	157186	gene
			gene	trnM-CAU | trnI-CAU
157492	157626	CDS
			product	ribosomal protein L23
			gene	rpl23
157492	157626	gene
			gene	rpl23
157645	158037	exon
			number	1
			gene	rpl2
157645	158035	exon
			number	1
			gene	rpl2
157645	158037	CDS
158700	159134
			product	ribosomal protein L2
			gene	rpl2
157645	158035	CDS
158701	159134
			product	ribosomal protein L2
			gene	rpl2
157645	159134	gene
			gene	rpl2
158036	158700	intron
			number	1
			gene	rpl2
158038	158699	intron
			number	1
			gene	rpl2
158700	159134	exon
			number	2
			gene	rpl2
158701	159134	exon
			number	2
			gene	rpl2
