# Supplementary material for: Plastome comparison and phylogenomics of Fagopyrum (Polygonaceae): insights into sequence differences between Fagopyrum and its related taxa
Source: BMC Plant Biol. 2022 Jul 14;22:339. doi: 10.1186/s12870-022-03715-5 (PMC9281083; doi:10.1186/s12870-022-03715-5)
Supplement: Supplementary file 2 — Additional file 2. Plastome DNA Sequences of Fagopyrum. [file 12870_2022_3715_MOESM2_ESM.zip › F. gracilipes.tbl]

>Feature 802
76	2	tRNA
			product	tRNA-His
			gene	trnH-GUG
76	2	gene
			gene	trnH-GUG
1533	472	CDS
			codon_start	1
			product	photosystem II protein D1
			gene	psbA
			transl_table	11
1533	472	gene
			gene	psbA
4358	4322	tRNA
1804	1770
			product	tRNA-Lys
			gene	trnK-UUU
4358	1770	gene
			gene	trnK-UUU
3584	2058	CDS
			codon_start	1
			product	maturase K
			gene	matK
			transl_table	11
3584	2058	gene
			gene	matK
6217	6178	CDS
5340	5108
			codon_start	1
			product	ribosomal protein S16
			gene	rps16
			transl_table	11
6217	5108	gene
			gene	rps16
6590	6519	tRNA
			product	tRNA-Gln
			gene	trnQ-UUG
6590	6519	gene
			gene	trnQ-UUG
6932	7117	CDS
			codon_start	1
			product	photosystem II protein K
			gene	psbK
			transl_table	11
6932	7117	gene
			gene	psbK
7494	7604	CDS
			codon_start	1
			product	photosystem II protein I
			gene	psbI
			transl_table	11
7494	7604	gene
			gene	psbI
7747	7660	tRNA
			product	tRNA-Ser
			gene	trnS-GCU
7747	7660	gene
			gene	trnS-GCU
7899^	7900	misc_feature
			note	Geneious type: Editing History Deletion
8677	8699	tRNA
9403	9451
			product	tRNA-Gly
			gene	trnG-UCC
8677	9451	gene
			gene	trnG-UCC
9561	9632	tRNA
			product	tRNA-Arg
			gene	trnR-UCU
9561	9632	gene
			gene	trnR-UCU
11306	9789	CDS
			codon_start	1
			product	ATP synthase CF1 alpha subunit
			gene	atpA
			transl_table	11
11306	9789	gene
			gene	atpA
12693	12550	CDS
11791	11381
			codon_start	1
			product	ATP synthase CF0 subunit I
			gene	atpF
			transl_table	11
12693	11381	gene
			gene	atpF
13355	13110	CDS
			codon_start	1
			product	ATP synthase CF0 subunit III
			gene	atpH
			transl_table	11
13355	13110	gene
			gene	atpH
14750	14007	CDS
			codon_start	1
			product	ATP synthase CF0 subunit IV
			gene	atpI
			transl_table	11
14750	14007	gene
			gene	atpI
15697	14987	CDS
			codon_start	1
			product	ribosomal protein S2
			gene	rps2
			transl_table	11
15697	14987	gene
			gene	rps2
20029	15917	CDS
			codon_start	1
			product	RNA polymerase beta subunit
			gene	rpoC2
			transl_table	11
20029	15917	gene
			gene	rpoC2
23006	22577	CDS
21815	20197
			codon_start	1
			product	RNA polymerase beta subunit
			gene	rpoC1
			transl_table	11
23006	20197	gene
			gene	rpoC1
26245	23033	CDS
			codon_start	1
			product	RNA polymerase beta subunit
			gene	rpoB
			transl_table	11
26245	23033	gene
			gene	rpoB
27506	27586	tRNA
			product	tRNA-Cys
			gene	trnC-GCA
27506	27586	gene
			gene	trnC-GCA
28488	28577	CDS
			codon_start	1
			product	cytochrome b6/f complex subunit VIII
			gene	petN
			transl_table	11
28488	28577	gene
			gene	petN
29434	29330	CDS
			codon_start	1
			product	photosystem II protein M
			gene	psbM
			transl_table	11
29434	29330	gene
			gene	psbM
30431	30357	tRNA
			product	tRNA-Asp
			gene	trnD-GUC
30431	30357	gene
			gene	trnD-GUC
30907	30824	tRNA
			product	tRNA-Tyr
			gene	trnY-GUA
30907	30824	gene
			gene	trnY-GUA
31051	30979	tRNA
			product	tRNA-Glu
			gene	trnE-UUC
31051	30979	gene
			gene	trnE-UUC
31752	31823	tRNA
			product	tRNA-Thr
			gene	trnT-GGU
31752	31823	gene
			gene	trnT-GGU
33153	34214	CDS
			codon_start	1
			product	photosystem II protein D2
			gene	psbD
			transl_table	11
33153	34214	gene
			gene	psbD
34162	35583	CDS
			codon_start	1
			product	photosystem II CP43 chlorophyll apoprotein
			gene	psbC
			transl_table	11
34162	35583	gene
			gene	psbC
35888	35801	tRNA
			product	tRNA-Ser
			gene	trnS-UGA
35888	35801	gene
			gene	trnS-UGA
36222	36410	CDS
			codon_start	1
			product	photosystem II protein Z
			gene	psbZ
			transl_table	11
36222	36410	gene
			gene	psbZ
36712	36781	tRNA
			note	anticodon:UCC
			db_xref	GeneID:36935790
			product	tRNA-Gly
			gene	trnG-UCC
			locus_tag	DR451_pgt013
36712	36781	gene
			db_xref	GeneID:36935790
			gene	trnG-UCC
			locus_tag	DR451_pgt013
37000	36928	tRNA
			product	tRNA-Met
			gene	trnfM-CAU
37000	36928	gene
			gene	trnfM-CAU
37451	37149	CDS
			codon_start	1
			product	ribosomal protein S14
			gene	rps14
			transl_table	11
37451	37149	gene
			gene	rps14
39785	37581	CDS
			codon_start	1
			product	photosystem I P700 apoprotein A2
			gene	psaB
			transl_table	11
39785	37581	gene
			gene	psaB
42063	39811	CDS
			codon_start	1
			product	photosystem I P700 apoprotein A1
			gene	psaA
			transl_table	11
42063	39811	gene
			gene	psaA
44818	44695	CDS
43961	43732
42993	42841
			codon_start	1
			product	photosystem I assembly protein Ycf3
			gene	ycf3
			transl_table	11
44818	42841	gene
			gene	ycf3
45653	45739	tRNA
			product	tRNA-Ser
			gene	trnS-GGA
45653	45739	gene
			gene	trnS-GGA
46614	46018	CDS
			codon_start	1
			product	ribosomal protein S4
			gene	rps4
			transl_table	11
46614	46018	gene
			gene	rps4
46823^	46824	misc_feature
			note	Geneious type: Editing History Deletion
47183	47111	tRNA
			product	tRNA-Thr
			gene	trnT-UGU
47183	47111	gene
			gene	trnT-UGU
47616	47652	tRNA
48136	48185
			product	tRNA-Leu
			gene	trnL-UAA
47616	48185	gene
			gene	trnL-UAA
48553	48625	tRNA
			product	tRNA-Phe
			gene	trnF-GAA
48553	48625	gene
			gene	trnF-GAA
49633	49157	CDS
			codon_start	1
			product	NADH-plastoquinone oxidoreductase subunit J
			gene	ndhJ
			transl_table	11
49633	49157	gene
			gene	ndhJ
50596	49739	CDS
			codon_start	1
			product	NADH-plastoquinone oxidoreductase subunit K
			gene	ndhK
			transl_table	11
50596	49739	gene
			gene	ndhK
50838	50476	CDS
			codon_start	1
			product	NADH-plastoquinone oxidoreductase subunit 3
			gene	ndhC
			transl_table	11
50838	50476	gene
			gene	ndhC
52551	52514	tRNA
51929	51893
			product	tRNA-Val
			gene	trnV-UAC
52551	51893	gene
			gene	trnV-UAC
53336	52935	CDS
			codon_start	1
			product	ATP synthase CF1 epsilon subunit
			gene	atpE
			transl_table	11
53336	52935	gene
			gene	atpE
54829	53333	CDS
			codon_start	1
			product	ATP synthase CF1 beta subunit
			gene	atpB
			transl_table	11
54829	53333	gene
			gene	atpB
55611	57038	CDS
			codon_start	1
			product	ribulose bisophosphate carboxylase
			gene	rbcL
			transl_table	11
55611	57038	gene
			gene	rbcL
57536	58966	CDS
			codon_start	1
			product	acetyl-CoA carboxylase carboxyltransferase beta subunit
			gene	accD
			transl_table	11
57536	58966	gene
			gene	accD
59634	59744	CDS
			codon_start	1
			product	photosystem I subunit VIII
			gene	psaI
			transl_table	11
59634	59744	gene
			gene	psaI
60186	60740	CDS
			codon_start	1
			product	photosystem I assembly protein Ycf4
			gene	ycf4
			transl_table	11
60186	60740	gene
			gene	ycf4
61494	62183	CDS
			codon_start	1
			product	envelope membrane protein
			gene	cemA
			transl_table	11
61494	62183	gene
			gene	cemA
62389	63351	CDS
			codon_start	1
			product	cytochrome f
			gene	petA
			transl_table	11
62389	63351	gene
			gene	petA
64178	64056	CDS
			codon_start	1
			product	photosystem II protein J
			gene	psbJ
			transl_table	11
64178	64056	gene
			gene	psbJ
64577	64458	CDS
			codon_start	1
			product	photosystem II cytochrome b559 beta subunit
			gene	psbF
			transl_table	11
64577	64458	gene
			gene	psbF
64837	64586	CDS
			codon_start	1
			product	photosystem II cytochrome b559 alpha subunit
			gene	psbE
			transl_table	11
64837	64586	gene
			gene	psbE
65794	65889	CDS
			codon_start	1
			product	cytochrome b6/f complex subunit VI
			gene	petL
			transl_table	11
65794	65889	gene
			gene	petL
66077	66190	CDS
			codon_start	1
			product	cytochrome b6/f complex subunit V
			gene	petG
			transl_table	11
66077	66190	gene
			gene	petG
66373	66300	tRNA
			product	tRNA-Trp
			gene	trnW-CCA
66373	66300	gene
			gene	trnW-CCA
66662	66589	tRNA
			product	tRNA-Pro
			gene	trnP-UGG
66662	66589	gene
			gene	trnP-UGG
67092	67226	CDS
			codon_start	1
			product	photosystem I subunit IX
			gene	psaJ
			transl_table	11
67092	67226	gene
			gene	psaJ
67709	67909	CDS
			codon_start	1
			product	ribosomal protein L33
			gene	rpl33
			transl_table	11
67709	67909	gene
			gene	rpl33
68288	68593	CDS
			codon_start	1
			product	ribosomal protein S18
			gene	rps18
			transl_table	11
68288	68593	gene
			gene	rps18
69203	68811	CDS
			codon_start	1
			product	ribosomal protein L20
			gene	rpl20
			transl_table	11
69203	68811	gene
			gene	rpl20
72849	74375	CDS
			codon_start	1
			product	photosystem II 47 kDa protein
			protein_id	AWA25476.1
			gene	psbB
			transl_table	11
72849	74375	gene
			gene	psbB
74542	74643	CDS
			codon_start	1
			product	photosystem II protein T
			gene	psbT
			transl_table	11
74542	74643	gene
			gene	psbT
74847	74716	CDS
			codon_start	1
			product	photosystem II protein N
			gene	psbN
			transl_table	11
74847	74716	gene
			gene	psbN
74950	75171	CDS
			codon_start	1
			product	photosystem II phosphoprotein
			gene	psbH
			transl_table	11
74950	75171	gene
			gene	psbH
75285	75290	CDS
76050	76691
			codon_start	1
			product	cytochrome b6
			gene	petB
			transl_table	11
75285	76691	gene
			gene	petB
76896	76903	CDS
77615	78089
			codon_start	1
			product	cytochrome b6/f complex subunit IV
			gene	petD
			transl_table	11
76896	78089	gene
			gene	petD
79273	78263	CDS
			codon_start	1
			product	RNA polymerase alpha subunit
			protein_id	AWA25482.1
			gene	rpoA
			transl_table	11
79273	78263	gene
			gene	rpoA
79759	79343	CDS
			codon_start	1
			product	ribosomal protein S11
			gene	rps11
			transl_table	11
79759	79343	gene
			gene	rps11
80006	79893	CDS
			codon_start	1
			product	ribosomal protein L36
			gene	rpl36
			transl_table	11
80006	79893	gene
			gene	rpl36
80357	80124	CDS
			codon_start	1
			product	translation initiation factor 1
			gene	infA
			transl_table	11
80357	80124	gene
			gene	infA
80880	80476	CDS
			codon_start	1
			product	ribosomal protein S8
			gene	rps8
			transl_table	11
80880	80476	gene
			gene	rps8
81396	81028	CDS
			codon_start	1
			product	ribosomal protein L14
			gene	rpl14
			transl_table	11
81396	81028	gene
			gene	rpl14
82781	82773	CDS
81905	81507
			codon_start	1
			product	50S ribosomal protein L16
			gene	rpl16
			transl_table	11
82781	81507	gene
			gene	rpl16
83550	82894	CDS
			codon_start	1
			product	ribosomal protein S3
			gene	rps3
			transl_table	11
83550	82894	gene
			gene	rps3
83987	83535	CDS
			codon_start	1
			product	ribosomal protein L22
			gene	rpl22
			transl_table	11
83987	83535	gene
			gene	rpl22
84316	84038	CDS
			codon_start	1
			product	ribosomal protein S19
			gene	rps19
			transl_table	11
84316	84038	gene
			gene	rps19
84209	115056	repeat_region
			rpt_type	inverted
			note	inverted repeat B
85861	85469	CDS
84806	84372
			codon_start	1
			product	ribosomal protein L2
			gene	rpl2
			transl_table	11
85861	84372	gene
			gene	rpl2
86393	86319	gene
			gene	trnM-CAU
86393	86320	tRNA
			product	tRNA-Ile
			gene	trnI-CAU
86393	86320	gene
			gene	trnM-CAU | trnI-CAU
86696	92965	CDS
			codon_start	1
			product	hypothetical protein RF2
			gene	ycf2
			transl_table	11
86696	92965	gene
			gene	ycf2
93947	93867	tRNA
			product	tRNA-Leu
			gene	trnL-CAA
93947	93867	gene
			gene	trnL-CAA
96736	95960	CDS
95280	94525
			codon_start	1
			product	NADH-plastoquinone oxidoreductase subunit 2
			gene	ndhB
			transl_table	11
96736	94525	gene
			gene	ndhB
97528	97061	CDS
			codon_start	1
			product	ribosomal protein S7
			gene	rps7
			transl_table	11
97528	97061	gene
			gene	rps7
100181	100252	tRNA
			product	tRNA-Val
			gene	trnV-GAC
100181	100252	gene
			gene	trnV-GAC
100480	101970	rRNA
			product	16S ribosomal RNA
			gene	rrn16
100480	101970	gene
			gene	rrn16
102252	103237	gene
			gene	trnI
102265	102306	tRNA
103248	103282
			product	tRNA-Ile
			gene	trnI-GAU
102265	103282	gene
			gene	trnI-GAU
103275	104247	gene
			gene	trnA
103339	103376	tRNA
104178	104214
			product	tRNA-Ala
			gene	trnA-UGC
103339	104214	gene
			gene	trnA-UGC
104374	107183	rRNA
			product	23S ribosomal RNA
			gene	rrn23
104374	107183	gene
			gene	rrn23
107282	107384	rRNA
			product	4.5S ribosomal RNA
			gene	rrn4.5
107282	107384	gene
			gene	rrn4.5
107643	107765	rRNA
			product	5S ribosomal RNA
			gene	rrn5
107643	107765	gene
			gene	rrn5
107989	108062	tRNA
			product	tRNA-Arg
			gene	trnR-ACG
107989	108062	gene
			gene	trnR-ACG
108748	108677	tRNA
			product	tRNA-Asn
			gene	trnN-GUU
108748	108677	gene
			gene	trnN-GUU
117240	115003	CDS
			codon_start	1
			product	NADH-plastoquinone oxidoreductase subunit 5
			gene	ndhF
			transl_table	11
117240	115003	gene
			gene	ndhF
118156	118329	CDS
			codon_start	1
			product	ribosomal protein L32
			gene	rpl32
			transl_table	11
118156	118329	gene
			gene	rpl32
118965	119045	tRNA
			product	tRNA-Leu
			gene	trnL-UAG
118965	119045	gene
			gene	trnL-UAG
119181	120146	CDS
			codon_start	1
			product	cytochrome c heme attachment protein
			gene	ccsA
			transl_table	11
119181	120146	gene
			gene	ccsA
122238	121993	CDS
			codon_start	1
			product	photosystem I subunit VII
			gene	psaC
			transl_table	11
122238	121993	gene
			gene	psaC
122804	122499	CDS
			codon_start	1
			product	NADH-plastoquinone oxidoreductase subunit 4L
			gene	ndhE
			transl_table	11
122804	122499	gene
			gene	ndhE
123561	123031	CDS
			codon_start	1
			product	NADH-plastoquinone oxidoreductase subunit 6
			gene	ndhG
			transl_table	11
123561	123031	gene
			gene	ndhG
124427	123915	CDS
			codon_start	1
			product	NADH-plastoquinone oxidoreductase subunit I
			gene	ndhI
			transl_table	11
124427	123915	gene
			gene	ndhI
126678	126127	CDS
125067	124528
			codon_start	1
			product	NADH-plastoquinone oxidoreductase subunit 1
			gene	ndhA
			transl_table	11
126678	124528	gene
			gene	ndhA
127861	126680	CDS
			codon_start	1
			product	NADH-plastoquinone oxidoreductase subunit 7
			gene	ndhH
			transl_table	11
127861	126680	gene
			gene	ndhH
128213	127959	CDS
			codon_start	1
			product	ribosomal protein S15
			gene	rps15
			transl_table	11
128213	127959	gene
			gene	rps15
159097	128250	repeat_region
			rpt_type	inverted
			note	inverted repeat A
134165	128502	CDS
			codon_start	1
			product	hypothetical protein RF1
			gene	ycf1
			transl_table	11
134165	128502	gene
			gene	ycf1
133051	134630	gene
			gene	trnL-UAA
134558	134629	tRNA
			product	tRNA-Asn
			gene	trnN-GUU
134558	134629	gene
			gene	trnN-GUU
135317	135244	tRNA
			product	tRNA-Arg
			gene	trnR-ACG
135317	135244	gene
			gene	trnR-ACG
135663	135541	rRNA
			product	5S ribosomal RNA
			gene	rrn5
135663	135541	gene
			gene	rrn5
136024	135922	rRNA
			product	4.5S ribosomal RNA
			gene	rrn4.5
136024	135922	gene
			gene	rrn4.5
138932	136123	rRNA
			product	23S ribosomal RNA
			gene	rrn23
138932	136123	gene
			gene	rrn23
139967	139930	tRNA
139128	139092
			product	tRNA-Ala
			gene	trnA-UGC
139967	139092	gene
			gene	trnA-UGC
141041	141000	tRNA
140058	140024
			product	tRNA-Ile
			gene	trnI-GAU
141041	140024	gene
			gene	trnI-GAU
141041	140954	gene
			gene	trnI-GAU
142826	141336	rRNA
			product	16S ribosomal RNA
			gene	rrn16
142826	141336	gene
			gene	rrn16
143125	143054	tRNA
			product	tRNA-Val
			gene	trnV-GAC
143125	143054	gene
			gene	trnV-GAC
145778	146245	CDS
			codon_start	1
			product	ribosomal protein S7
			gene	rps7
			transl_table	11
145778	146245	gene
			gene	rps7
146570	147346	CDS
148026	148781
			codon_start	1
			product	NADH-plastoquinone oxidoreductase subunit 2
			gene	ndhB
			transl_table	11
146570	148781	gene
			gene	ndhB
149359	149439	tRNA
			product	tRNA-Leu
			gene	trnL-CAA
149359	149439	gene
			gene	trnL-CAA
156610	150341	CDS
			codon_start	1
			product	hypothetical protein RF2
			gene	ycf2
			transl_table	11
156610	150341	gene
			gene	ycf2
156913	156986	tRNA
			product	tRNA-Ile
			gene	trnI-CAU
156913	156986	gene
			gene	trnI-CAU
