# Supplementary material for: Plastome comparison and phylogenomics of Fagopyrum (Polygonaceae): insights into sequence differences between Fagopyrum and its related taxa
Source: BMC Plant Biol. 2022 Jul 14;22:339. doi: 10.1186/s12870-022-03715-5 (PMC9281083; doi:10.1186/s12870-022-03715-5)
Supplement: Supplementary file 2 — Additional file 2. Plastome DNA Sequences of Fagopyrum. [file 12870_2022_3715_MOESM2_ESM.zip › F. leptopodum var. grossii.tbl]

>Feature 822
76	2	tRNA
			product	tRNA-His
			gene	trnH-GUG
76	2	gene
			gene	trnH-GUG
1530	469	CDS
			codon_start	1
			product	photosystem II protein D1
			gene	psbA
			transl_table	11
1530	469	gene
			gene	psbA
4358	4322	tRNA
1801	1767
			product	tRNA-Lys
			gene	trnK-UUU
4358	1767	gene
			gene	trnK-UUU
3582	2056	CDS
			codon_start	1
			product	maturase K
			gene	matK
			transl_table	11
3582	2056	gene
			gene	matK
6191	6152	CDS
5323	5091
			codon_start	1
			product	ribosomal protein S16
			gene	rps16
			transl_table	11
6191	5091	gene
			gene	rps16
6547	6476	tRNA
			product	tRNA-Gln
			gene	trnQ-UUG
6547	6476	gene
			gene	trnQ-UUG
6889	7074	CDS
			codon_start	1
			product	photosystem II protein K
			gene	psbK
			transl_table	11
6889	7074	gene
			gene	psbK
7451	7561	CDS
			codon_start	1
			product	photosystem II protein I
			gene	psbI
			transl_table	11
7451	7561	gene
			gene	psbI
7704	7617	tRNA
			product	tRNA-Ser
			gene	trnS-GCU
7704	7617	gene
			gene	trnS-GCU
8859	8881	tRNA
9592	9640
			product	tRNA-Gly
			gene	trnG-UCC
8859	9640	gene
			gene	trnG-UCC
9750	9821	tRNA
			product	tRNA-Arg
			gene	trnR-UCU
9750	9821	gene
			gene	trnR-UCU
11494	9977	CDS
			codon_start	1
			product	ATP synthase CF1 alpha subunit
			gene	atpA
			transl_table	11
11494	9977	gene
			gene	atpA
12881	12738	CDS
11978	11568
			codon_start	1
			product	ATP synthase CF0 subunit I
			gene	atpF
			transl_table	11
12881	11568	gene
			gene	atpF
13543	13298	CDS
			codon_start	1
			product	ATP synthase CF0 subunit III
			gene	atpH
			transl_table	11
13543	13298	gene
			gene	atpH
14933	14190	CDS
			codon_start	1
			product	ATP synthase CF0 subunit IV
			gene	atpI
			transl_table	11
14933	14190	gene
			gene	atpI
15887	15177	CDS
			codon_start	1
			product	ribosomal protein S2
			gene	rps2
			transl_table	11
15887	15177	gene
			gene	rps2
20216	16107	CDS
			codon_start	1
			product	RNA polymerase beta subunit
			gene	rpoC2
			transl_table	11
20216	16107	gene
			gene	rpoC2
23192	22763	CDS
22002	20384
			codon_start	1
			product	RNA polymerase beta subunit
			gene	rpoC1
			transl_table	11
23192	20384	gene
			gene	rpoC1
26431	23219	CDS
			codon_start	1
			product	RNA polymerase beta subunit
			gene	rpoB
			transl_table	11
26431	23219	gene
			gene	rpoB
27673	27753	tRNA
			product	tRNA-Cys
			gene	trnC-GCA
27673	27753	gene
			gene	trnC-GCA
28655	28744	CDS
			codon_start	1
			product	cytochrome b6/f complex subunit VIII
			gene	petN
			transl_table	11
28655	28744	gene
			gene	petN
29612	29508	CDS
			codon_start	1
			product	photosystem II protein M
			gene	psbM
			transl_table	11
29612	29508	gene
			gene	psbM
30608	30535	tRNA
			product	tRNA-Asp
			gene	trnD-GUC
30608	30535	gene
			gene	trnD-GUC
31089	31005	tRNA
			product	tRNA-Tyr
			gene	trnY-GUA
31089	31005	gene
			gene	trnY-GUA
31232	31160	tRNA
			product	tRNA-Glu
			gene	trnE-UUC
31232	31160	gene
			gene	trnE-UUC
31923	31994	tRNA
			product	tRNA-Thr
			gene	trnT-GGU
31923	31994	gene
			gene	trnT-GGU
33344	34405	CDS
			codon_start	1
			product	photosystem II protein D2
			gene	psbD
			transl_table	11
33344	34405	gene
			gene	psbD
34353	35774	CDS
			codon_start	1
			product	photosystem II CP43 chlorophyll apoprotein
			gene	psbC
			transl_table	11
34353	35774	gene
			gene	psbC
36070	35983	tRNA
			product	tRNA-Ser
			gene	trnS-UGA
36070	35983	gene
			gene	trnS-UGA
36404	36592	CDS
			codon_start	1
			product	photosystem II protein Z
			gene	psbZ
			transl_table	11
36404	36592	gene
			gene	psbZ
36894	36963	tRNA
			note	anticodon:UCC
			db_xref	GeneID:36935790
			product	tRNA-Gly
			gene	trnG-UCC
			locus_tag	DR451_pgt013
36894	36963	gene
			db_xref	GeneID:36935790
			gene	trnG-UCC
			locus_tag	DR451_pgt013
37181	37109	tRNA
			product	tRNA-Met
			gene	trnfM-CAU
37181	37109	gene
			gene	trnfM-CAU
37632	37330	CDS
			codon_start	1
			product	ribosomal protein S14
			gene	rps14
			transl_table	11
37632	37330	gene
			gene	rps14
39973	37769	CDS
			codon_start	1
			product	photosystem I P700 apoprotein A2
			gene	psaB
			transl_table	11
39973	37769	gene
			gene	psaB
42251	39999	CDS
			codon_start	1
			product	photosystem I P700 apoprotein A1
			gene	psaA
			transl_table	11
42251	39999	gene
			gene	psaA
44997	44874	CDS
44135	43906
43166	43014
			codon_start	1
			product	photosystem I assembly protein Ycf3
			gene	ycf3
			transl_table	11
44997	43014	gene
			gene	ycf3
45832	45918	tRNA
			product	tRNA-Ser
			gene	trnS-GGA
45832	45918	gene
			gene	trnS-GGA
46793	46197	CDS
			codon_start	1
			product	ribosomal protein S4
			gene	rps4
			transl_table	11
46793	46197	gene
			gene	rps4
47430	47358	tRNA
			product	tRNA-Thr
			gene	trnT-UGU
47430	47358	gene
			gene	trnT-UGU
47858	47894	tRNA
48383	48432
			product	tRNA-Leu
			gene	trnL-UAA
47858	48432	gene
			gene	trnL-UAA
48800	48872	tRNA
			product	tRNA-Phe
			gene	trnF-GAA
48800	48872	gene
			gene	trnF-GAA
49887	49411	CDS
			codon_start	1
			product	NADH-plastoquinone oxidoreductase subunit J
			gene	ndhJ
			transl_table	11
49887	49411	gene
			gene	ndhJ
50864	50007	CDS
			codon_start	1
			product	NADH-plastoquinone oxidoreductase subunit K
			gene	ndhK
			transl_table	11
50864	50007	gene
			gene	ndhK
51106	50744	CDS
			codon_start	1
			product	NADH-plastoquinone oxidoreductase subunit 3
			gene	ndhC
			transl_table	11
51106	50744	gene
			gene	ndhC
52805	52768	tRNA
52192	52158
			product	tRNA-Val
			gene	trnV-UAC
52805	52158	gene
			gene	trnV-UAC
53055	52983	tRNA
			product	tRNA-Met
			gene	trnM-CAU
53055	52983	gene
			gene	trnM-CAU
53590	53189	CDS
			codon_start	1
			product	ATP synthase CF1 epsilon subunit
			gene	atpE
			transl_table	11
53590	53189	gene
			gene	atpE
55083	53587	CDS
			codon_start	1
			product	ATP synthase CF1 beta subunit
			gene	atpB
			transl_table	11
55083	53587	gene
			gene	atpB
55866	57293	CDS
			codon_start	1
			product	ribulose bisophosphate carboxylase
			gene	rbcL
			transl_table	11
55866	57293	gene
			gene	rbcL
57792	59201	CDS
			codon_start	1
			product	acetyl-CoA carboxylase carboxyltransferase beta subunit
			gene	accD
			transl_table	11
57792	59201	gene
			gene	accD
59892	60002	CDS
			codon_start	1
			product	photosystem I subunit VIII
			gene	psaI
			transl_table	11
59892	60002	gene
			gene	psaI
60444	60998	CDS
			codon_start	1
			product	photosystem I assembly protein Ycf4
			gene	ycf4
			transl_table	11
60444	60998	gene
			gene	ycf4
61758	62447	CDS
			codon_start	1
			product	envelope membrane protein
			gene	cemA
			transl_table	11
61758	62447	gene
			gene	cemA
62653	63615	CDS
			codon_start	1
			product	cytochrome f
			gene	petA
			transl_table	11
62653	63615	gene
			gene	petA
64442	64320	CDS
			codon_start	1
			product	photosystem II protein J
			gene	psbJ
			transl_table	11
64442	64320	gene
			gene	psbJ
64694	64578	CDS
			codon_start	1
			product	photosystem II protein L
			gene	psbL
			transl_table	11
64694	64578	gene
			gene	psbL
64841	64722	CDS
			codon_start	1
			product	photosystem II cytochrome b559 beta subunit
			gene	psbF
			transl_table	11
64841	64722	gene
			gene	psbF
65101	64850	CDS
			codon_start	1
			product	photosystem II cytochrome b559 alpha subunit
			gene	psbE
			transl_table	11
65101	64850	gene
			gene	psbE
66047	66142	CDS
			codon_start	1
			product	cytochrome b6/f complex subunit VI
			gene	petL
			transl_table	11
66047	66142	gene
			gene	petL
66330	66443	CDS
			codon_start	1
			product	cytochrome b6/f complex subunit V
			gene	petG
			transl_table	11
66330	66443	gene
			gene	petG
66631	66558	tRNA
			product	tRNA-Trp
			gene	trnW-CCA
66631	66558	gene
			gene	trnW-CCA
66910	66837	tRNA
			product	tRNA-Pro
			gene	trnP-UGG
66910	66837	gene
			gene	trnP-UGG
67346	67480	CDS
			codon_start	1
			product	photosystem I subunit IX
			gene	psaJ
			transl_table	11
67346	67480	gene
			gene	psaJ
67955	68155	CDS
			codon_start	1
			product	ribosomal protein L33
			gene	rpl33
			transl_table	11
67955	68155	gene
			gene	rpl33
68524	68829	CDS
			codon_start	1
			product	ribosomal protein S18
			gene	rps18
			transl_table	11
68524	68829	gene
			gene	rps18
69439	69047	CDS
			codon_start	1
			product	ribosomal protein L20
			gene	rpl20
			transl_table	11
69439	69047	gene
			gene	rpl20
70312	70199	gene
145181	145970
			db_xref	GeneID:36935826
			trans_splicing	
			gene	rps12
			locus_tag	DR451_pgp041
70312	70199	gene
98606	97817
			db_xref	GeneID:36935889
			trans_splicing	
			gene	rps12
			locus_tag	DR451_pgp042
73074	74600	CDS
			codon_start	1
			product	photosystem II 47 kDa protein
			protein_id	AWA25476.1
			gene	psbB
			transl_table	11
73074	74600	gene
			gene	psbB
74767	74868	CDS
			codon_start	1
			product	photosystem II protein T
			gene	psbT
			transl_table	11
74767	74868	gene
			gene	psbT
75072	74941	CDS
			codon_start	1
			product	photosystem II protein N
			gene	psbN
			transl_table	11
75072	74941	gene
			gene	psbN
75175	75396	CDS
			codon_start	1
			product	photosystem II phosphoprotein
			gene	psbH
			transl_table	11
75175	75396	gene
			gene	psbH
75510	75515	CDS
76268	76909
			codon_start	1
			product	cytochrome b6
			gene	petB
			transl_table	11
75510	76909	gene
			gene	petB
77114	77121	CDS
77833	78307
			codon_start	1
			product	cytochrome b6/f complex subunit IV
			gene	petD
			transl_table	11
77114	78307	gene
			gene	petD
79491	78481	CDS
			codon_start	1
			product	RNA polymerase alpha subunit
			protein_id	AWA25482.1
			gene	rpoA
			transl_table	11
79491	78481	gene
			gene	rpoA
79984	79568	CDS
			codon_start	1
			product	ribosomal protein S11
			gene	rps11
			transl_table	11
79984	79568	gene
			gene	rps11
80230	80117	CDS
			codon_start	1
			product	ribosomal protein L36
			gene	rpl36
			transl_table	11
80230	80117	gene
			gene	rpl36
80581	80348	CDS
			codon_start	1
			product	translation initiation factor 1
			gene	infA
			transl_table	11
80581	80348	gene
			gene	infA
81104	80700	CDS
			codon_start	1
			product	ribosomal protein S8
			gene	rps8
			transl_table	11
81104	80700	gene
			gene	rps8
81620	81252	CDS
			codon_start	1
			product	ribosomal protein L14
			gene	rpl14
			transl_table	11
81620	81252	gene
			gene	rpl14
83012	83004	CDS
82129	81731
			codon_start	1
			product	50S ribosomal protein L16
			gene	rpl16
			transl_table	11
83012	81731	gene
			gene	rpl16
83785	83129	CDS
			codon_start	1
			product	ribosomal protein S3
			gene	rps3
			transl_table	11
83785	83129	gene
			gene	rps3
84222	83770	CDS
			codon_start	1
			product	ribosomal protein L22
			gene	rpl22
			transl_table	11
84222	83770	gene
			gene	rpl22
84551	84273	CDS
			codon_start	1
			product	ribosomal protein S19
			gene	rps19
			transl_table	11
84551	84273	gene
			gene	rps19
84444	115283	repeat_region
			rpt_type	inverted
			note	inverted repeat B
86097	85705	CDS
85042	84608
			codon_start	1
			product	ribosomal protein L2
			gene	rpl2
			transl_table	11
86097	84608	gene
			gene	rpl2
86355	86116	CDS
			codon_start	1
			product	ribosomal protein L23
			gene	rpl23
			transl_table	11
86355	86116	gene
			gene	rpl23
86629	86555	tRNA
			product	tRNA-Ile
			gene	trnI-CAU
86629	86555	gene
			gene	trnI-CAU
86931	93200	CDS
			codon_start	1
			product	hypothetical protein RF2
			gene	ycf2
			transl_table	11
86931	93200	gene
			gene	ycf2
94182	94102	tRNA
			product	tRNA-Leu
			gene	trnL-CAA
94182	94102	gene
			gene	trnL-CAA
96971	96195	CDS
95515	94760
			codon_start	1
			product	NADH-plastoquinone oxidoreductase subunit 2
			gene	ndhB
			transl_table	11
96971	94760	gene
			gene	ndhB
97763	97296	CDS
			codon_start	1
			product	ribosomal protein S7
			gene	rps7
			transl_table	11
97763	97296	gene
			gene	rps7
100416	100487	tRNA
			product	tRNA-Val
			gene	trnV-GAC
100416	100487	gene
			gene	trnV-GAC
100715	102205	rRNA
			product	16S ribosomal RNA
			gene	rrn16
100715	102205	gene
			gene	rrn16
102500	102541	tRNA
103483	103517
			product	tRNA-Ile
			gene	trnI-GAU
102500	103517	gene
			gene	trnI-GAU
103574	103611	tRNA
104415	104449
			product	tRNA-Ala
			gene	trnA-UGC
103574	104449	gene
			gene	trnA-UGC
104609	107418	rRNA
			product	23S ribosomal RNA
			gene	rrn23
104609	107418	gene
			gene	rrn23
107517	107619	rRNA
			product	4.5S ribosomal RNA
			gene	rrn4.5
107517	107619	gene
			gene	rrn4.5
107878	107998	rRNA
			product	5S ribosomal RNA
			gene	rrn5
107878	107998	gene
			gene	rrn5
108224	108297	tRNA
			product	tRNA-Arg
			gene	trnR-ACG
108224	108297	gene
			gene	trnR-ACG
108983	108912	tRNA
			product	tRNA-Asn
			gene	trnN-GUU
108983	108912	gene
			gene	trnN-GUU
117457	115226	CDS
			codon_start	1
			product	NADH-plastoquinone oxidoreductase subunit 5
			gene	ndhF
			transl_table	11
117457	115226	gene
			gene	ndhF
118383	118556	CDS
			codon_start	1
			product	ribosomal protein L32
			gene	rpl32
			transl_table	11
118383	118556	gene
			gene	rpl32
119201	119280	tRNA
			product	tRNA-Leu
			gene	trnL-UAG
119201	119280	gene
			gene	trnL-UAG
119417	120376	CDS
			codon_start	1
			product	cytochrome c heme attachment protein
			gene	ccsA
			transl_table	11
119417	120376	gene
			gene	ccsA
122115	120577	CDS
			codon_start	1
			product	NADH-plastoquinone oxidoreductase subunit 4
			gene	ndhD
			transl_table	11
122115	120577	gene
			gene	ndhD
122467	122222	CDS
			codon_start	1
			product	photosystem I subunit VII
			gene	psaC
			transl_table	11
122467	122222	gene
			gene	psaC
123033	122728	CDS
			codon_start	1
			product	NADH-plastoquinone oxidoreductase subunit 4L
			gene	ndhE
			transl_table	11
123033	122728	gene
			gene	ndhE
123790	123260	CDS
			codon_start	1
			product	NADH-plastoquinone oxidoreductase subunit 6
			gene	ndhG
			transl_table	11
123790	123260	gene
			gene	ndhG
124689	124177	CDS
			codon_start	1
			product	NADH-plastoquinone oxidoreductase subunit I
			gene	ndhI
			transl_table	11
124689	124177	gene
			gene	ndhI
126934	126383	CDS
125329	124790
			codon_start	1
			product	NADH-plastoquinone oxidoreductase subunit 1
			gene	ndhA
			transl_table	11
126934	124790	gene
			gene	ndhA
128117	126936	CDS
			codon_start	1
			product	NADH-plastoquinone oxidoreductase subunit 7
			gene	ndhH
			transl_table	11
128117	126936	gene
			gene	ndhH
128469	128215	CDS
			codon_start	1
			product	ribosomal protein S15
			gene	rps15
			transl_table	11
128469	128215	gene
			gene	rps15
159343	128504	repeat_region
			rpt_type	inverted
			note	inverted repeat A
134411	128760	CDS
			codon_start	1
			product	hypothetical protein RF1
			gene	ycf1
			transl_table	11
134411	128760	gene
			gene	ycf1
134804	134875	tRNA
			product	tRNA-Asn
			gene	trnN-GUU
134804	134875	gene
			gene	trnN-GUU
135563	135490	tRNA
			product	tRNA-Arg
			gene	trnR-ACG
135563	135490	gene
			gene	trnR-ACG
135909	135789	rRNA
			product	5S ribosomal RNA
			gene	rrn5
135909	135789	gene
			gene	rrn5
136270	136168	rRNA
			product	4.5S ribosomal RNA
			gene	rrn4.5
136270	136168	gene
			gene	rrn4.5
139178	136369	rRNA
			product	23S ribosomal RNA
			gene	rrn23
139178	136369	gene
			gene	rrn23
140277	139305	gene
			gene	trnA
140213	140176	tRNA
139372	139338
			product	tRNA-Ala
			gene	trnA-UGC
141287	141246	tRNA
140304	140270
			product	tRNA-Ile
			gene	trnI-GAU
141287	140270	gene
			gene	trnI-GAU
143072	141582	rRNA
			product	16S ribosomal RNA
			gene	rrn16
143072	141582	gene
			gene	rrn16
143371	143300	tRNA
			product	tRNA-Val
			gene	trnV-GAC
143371	143300	gene
			gene	trnV-GAC
146024	146491	CDS
			codon_start	1
			product	ribosomal protein S7
			gene	rps7
			transl_table	11
146024	146491	gene
			gene	rps7
146816	147592	CDS
148272	149027
			codon_start	1
			product	NADH-plastoquinone oxidoreductase subunit 2
			gene	ndhB
			transl_table	11
146816	149027	gene
			gene	ndhB
149605	149685	tRNA
			product	tRNA-Leu
			gene	trnL-CAA
149605	149685	gene
			gene	trnL-CAA
156856	150587	CDS
			codon_start	1
			product	hypothetical protein RF2
			gene	ycf2
			transl_table	11
156856	150587	gene
			gene	ycf2
157158	157232	tRNA
			product	tRNA-Ile
			gene	trnI-CAU
157158	157232	gene
			gene	trnI-CAU
