# Supplementary material for: Plastome comparison and phylogenomics of Fagopyrum (Polygonaceae): insights into sequence differences between Fagopyrum and its related taxa
Source: BMC Plant Biol. 2022 Jul 14;22:339. doi: 10.1186/s12870-022-03715-5 (PMC9281083; doi:10.1186/s12870-022-03715-5)
Supplement: Supplementary file 2 — Additional file 2. Plastome DNA Sequences of Fagopyrum. [file 12870_2022_3715_MOESM2_ESM.zip › F. leptopodum.tbl]

>Feature 821
76	3	tRNA
			product	tRNA-His
			gene	trnH-GUG
76	3	gene
			gene	trnH-GUG
1530	469	CDS
			codon_start	1
			product	photosystem II protein D1
			gene	psbA
			transl_table	11
1530	469	gene
			gene	psbA
4358	4322	tRNA
1801	1767
			product	tRNA-Lys
			gene	trnK-UUU
4358	1767	gene
			gene	trnK-UUU
3582	2056	CDS
			codon_start	1
			product	maturase K
			gene	matK
			transl_table	11
3582	2056	gene
			gene	matK
6190	6151	CDS
5322	5072
			codon_start	1
			product	ribosomal protein S16
			gene	rps16
			transl_table	11
6190	5072	gene
			gene	rps16
6546	6475	tRNA
			product	tRNA-Gln
			gene	trnQ-UUG
6546	6475	gene
			gene	trnQ-UUG
6888	7073	CDS
			codon_start	1
			product	photosystem II protein K
			gene	psbK
			transl_table	11
6888	7073	gene
			gene	psbK
7450	7560	CDS
			codon_start	1
			product	photosystem II protein I
			gene	psbI
			transl_table	11
7450	7560	gene
			gene	psbI
7703	7616	tRNA
			product	tRNA-Ser
			gene	trnS-GCU
7703	7616	gene
			gene	trnS-GCU
7819^	7820	misc_feature
			note	Geneious type: Editing History Deletion
8596	8618	tRNA
9323	9371
			product	tRNA-Gly
			gene	trnG-UCC
8596	9371	gene
			gene	trnG-UCC
9481	9552	tRNA
			product	tRNA-Arg
			gene	trnR-UCU
9481	9552	gene
			gene	trnR-UCU
11225	9708	CDS
			codon_start	1
			product	ATP synthase CF1 alpha subunit
			gene	atpA
			transl_table	11
11225	9708	gene
			gene	atpA
12612	12468	CDS
11690	11299
			codon_start	1
			product	ATP synthase CF0 subunit I
			gene	atpF
			transl_table	11
12612	11299	gene
			gene	atpF
13274	13029	CDS
			codon_start	1
			product	ATP synthase CF0 subunit III
			gene	atpH
			transl_table	11
13274	13029	gene
			gene	atpH
14664	13921	CDS
			codon_start	1
			product	ATP synthase CF0 subunit IV
			gene	atpI
			transl_table	11
14664	13921	gene
			gene	atpI
15617	14907	CDS
			codon_start	1
			product	ribosomal protein S2
			gene	rps2
			transl_table	11
15617	14907	gene
			gene	rps2
19946	15837	CDS
			codon_start	1
			product	RNA polymerase beta subunit
			gene	rpoC2
			transl_table	11
19946	15837	gene
			gene	rpoC2
22922	22493	CDS
21732	20114
			codon_start	1
			product	RNA polymerase beta subunit
			gene	rpoC1
			transl_table	11
22922	20114	gene
			gene	rpoC1
26161	22949	CDS
			codon_start	1
			product	RNA polymerase beta subunit
			gene	rpoB
			transl_table	11
26161	22949	gene
			gene	rpoB
27407	27487	tRNA
			product	tRNA-Cys
			gene	trnC-GCA
27407	27487	gene
			gene	trnC-GCA
28389	28478	CDS
			codon_start	1
			product	cytochrome b6/f complex subunit VIII
			gene	petN
			transl_table	11
28389	28478	gene
			gene	petN
29346	29242	CDS
			codon_start	1
			product	photosystem II protein M
			gene	psbM
			transl_table	11
29346	29242	gene
			gene	psbM
30342	30268	tRNA
			product	tRNA-Asp
			gene	trnD-GUC
30342	30268	gene
			gene	trnD-GUC
30822	30739	tRNA
			product	tRNA-Tyr
			gene	trnY-GUA
30822	30739	gene
			gene	trnY-GUA
30966	30894	tRNA
			product	tRNA-Glu
			gene	trnE-UUC
30966	30894	gene
			gene	trnE-UUC
31652	31723	tRNA
			product	tRNA-Thr
			gene	trnT-GGU
31652	31723	gene
			gene	trnT-GGU
33039	34100	CDS
			codon_start	1
			product	photosystem II protein D2
			gene	psbD
			transl_table	11
33039	34100	gene
			gene	psbD
34048	35469	CDS
			codon_start	1
			product	photosystem II CP43 chlorophyll apoprotein
			gene	psbC
			transl_table	11
34048	35469	gene
			gene	psbC
35765	35678	tRNA
			product	tRNA-Ser
			gene	trnS-UGA
35765	35678	gene
			gene	trnS-UGA
36099	36287	CDS
			codon_start	1
			product	photosystem II protein Z
			gene	psbZ
			transl_table	11
36099	36287	gene
			gene	psbZ
36589	36658	tRNA
			note	anticodon:UCC
			db_xref	GeneID:36935790
			product	tRNA-Gly
			gene	trnG-UCC
			locus_tag	DR451_pgt013
36589	36658	gene
			db_xref	GeneID:36935790
			gene	trnG-UCC
			locus_tag	DR451_pgt013
36876	36804	tRNA
			product	tRNA-Met
			gene	trnfM-CAU
36876	36804	gene
			gene	trnfM-CAU
37327	37025	CDS
			codon_start	1
			product	ribosomal protein S14
			gene	rps14
			transl_table	11
37327	37025	gene
			gene	rps14
39668	37464	CDS
			codon_start	1
			product	photosystem I P700 apoprotein A2
			gene	psaB
			transl_table	11
39668	37464	gene
			gene	psaB
41946	39694	CDS
			codon_start	1
			product	photosystem I P700 apoprotein A1
			gene	psaA
			transl_table	11
41946	39694	gene
			gene	psaA
44692	44569	CDS
43830	43601
42861	42709
			codon_start	1
			product	photosystem I assembly protein Ycf3
			gene	ycf3
			transl_table	11
44692	42709	gene
			gene	ycf3
45527	45613	tRNA
			product	tRNA-Ser
			gene	trnS-GGA
45527	45613	gene
			gene	trnS-GGA
46488	45892	CDS
			codon_start	1
			product	ribosomal protein S4
			gene	rps4
			transl_table	11
46488	45892	gene
			gene	rps4
46661^	46662	misc_feature
			note	Geneious type: Editing History Deletion
47019	46947	tRNA
			product	tRNA-Thr
			gene	trnT-UGU
47019	46947	gene
			gene	trnT-UGU
47441	47475	tRNA
47971	48020
			product	tRNA-Leu
			gene	trnL-UAA
47441	48020	gene
			gene	trnL-UAA
48381	48453	tRNA
			product	tRNA-Phe
			gene	trnF-GAA
48381	48453	gene
			gene	trnF-GAA
49468	48992	CDS
			codon_start	1
			product	NADH-plastoquinone oxidoreductase subunit J
			gene	ndhJ
			transl_table	11
49468	48992	gene
			gene	ndhJ
50445	49588	CDS
			codon_start	1
			product	NADH-plastoquinone oxidoreductase subunit K
			gene	ndhK
			transl_table	11
50445	49588	gene
			gene	ndhK
50687	50325	CDS
			codon_start	1
			product	NADH-plastoquinone oxidoreductase subunit 3
			gene	ndhC
			transl_table	11
50687	50325	gene
			gene	ndhC
52386	52349	tRNA
51775	51739
			product	tRNA-Val
			gene	trnV-UAC
52386	51739	gene
			gene	trnV-UAC
52636	52564	tRNA
			product	tRNA-Met
			gene	trnM-CAU
52636	52564	gene
			gene	trnM-CAU
53171	52770	CDS
			codon_start	1
			product	ATP synthase CF1 epsilon subunit
			gene	atpE
			transl_table	11
53171	52770	gene
			gene	atpE
54664	53168	CDS
			codon_start	1
			product	ATP synthase CF1 beta subunit
			gene	atpB
			transl_table	11
54664	53168	gene
			gene	atpB
55447	56874	CDS
			codon_start	1
			product	ribulose bisophosphate carboxylase
			gene	rbcL
			transl_table	11
55447	56874	gene
			gene	rbcL
57373	58782	CDS
			codon_start	1
			product	acetyl-CoA carboxylase carboxyltransferase beta subunit
			gene	accD
			transl_table	11
57373	58782	gene
			gene	accD
59440	59550	CDS
			codon_start	1
			product	photosystem I subunit VIII
			gene	psaI
			transl_table	11
59440	59550	gene
			gene	psaI
59992	60546	CDS
			codon_start	1
			product	photosystem I assembly protein Ycf4
			gene	ycf4
			transl_table	11
59992	60546	gene
			gene	ycf4
61260	61949	CDS
			codon_start	1
			product	envelope membrane protein
			gene	cemA
			transl_table	11
61260	61949	gene
			gene	cemA
62155	63117	CDS
			codon_start	1
			product	cytochrome f
			gene	petA
			transl_table	11
62155	63117	gene
			gene	petA
63944	63822	CDS
			codon_start	1
			product	photosystem II protein J
			gene	psbJ
			transl_table	11
63944	63822	gene
			gene	psbJ
64196	64080	CDS
			codon_start	1
			product	photosystem II protein L
			gene	psbL
			transl_table	11
64196	64080	gene
			gene	psbL
64343	64224	CDS
			codon_start	1
			product	photosystem II cytochrome b559 beta subunit
			gene	psbF
			transl_table	11
64343	64224	gene
			gene	psbF
64603	64352	CDS
			codon_start	1
			product	photosystem II cytochrome b559 alpha subunit
			gene	psbE
			transl_table	11
64603	64352	gene
			gene	psbE
65548	65643	CDS
			codon_start	1
			product	cytochrome b6/f complex subunit VI
			gene	petL
			transl_table	11
65548	65643	gene
			gene	petL
65831	65944	CDS
			codon_start	1
			product	cytochrome b6/f complex subunit V
			gene	petG
			transl_table	11
65831	65944	gene
			gene	petG
66127	66054	tRNA
			product	tRNA-Trp
			gene	trnW-CCA
66127	66054	gene
			gene	trnW-CCA
66402	66329	tRNA
			product	tRNA-Pro
			gene	trnP-UGG
66402	66329	gene
			gene	trnP-UGG
66835	66969	CDS
			codon_start	1
			product	photosystem I subunit IX
			gene	psaJ
			transl_table	11
66835	66969	gene
			gene	psaJ
67158^	67159	misc_feature
			note	Geneious type: Editing History Deletion
67390	67590	CDS
			codon_start	1
			product	ribosomal protein L33
			gene	rpl33
			transl_table	11
67390	67590	gene
			gene	rpl33
67967	68272	CDS
			codon_start	1
			product	ribosomal protein S18
			gene	rps18
			transl_table	11
67967	68272	gene
			gene	rps18
68882	68490	CDS
			codon_start	1
			product	ribosomal protein L20
			gene	rpl20
			transl_table	11
68882	68490	gene
			gene	rpl20
69754	69641	CDS
144606	144836
145369	145395
			codon_start	1
			db_xref	GeneID:36935826
			trans_splicing	
			product	ribosomal protein S12
			protein_id	YP_009484638.1
			gene	rps12
			transl_table	11
			locus_tag	DR451_pgp041
69754	69641	CDS
98064	97834
97301	97275
			codon_start	1
			db_xref	GeneID:36935889
			trans_splicing	
			product	ribosomal protein S12
			protein_id	YP_009484593.1
			gene	rps12
			transl_table	11
			locus_tag	DR451_pgp042
69754	69641	gene
144606	145395
			db_xref	GeneID:36935826
			trans_splicing	
			gene	rps12
			locus_tag	DR451_pgp041
69754	69641	gene
98064	97275
			db_xref	GeneID:36935889
			trans_splicing	
			gene	rps12
			locus_tag	DR451_pgp042
72526	74052	CDS
			codon_start	1
			product	photosystem II 47 kDa protein
			protein_id	AWA25476.1
			gene	psbB
			transl_table	11
72526	74052	gene
			gene	psbB
74219	74320	CDS
			codon_start	1
			product	photosystem II protein T
			gene	psbT
			transl_table	11
74219	74320	gene
			gene	psbT
74524	74393	CDS
			codon_start	1
			product	photosystem II protein N
			gene	psbN
			transl_table	11
74524	74393	gene
			gene	psbN
74627	74848	CDS
			codon_start	1
			product	photosystem II phosphoprotein
			gene	psbH
			transl_table	11
74627	74848	gene
			gene	psbH
74962	74967	CDS
75720	76361
			codon_start	1
			product	cytochrome b6
			gene	petB
			transl_table	11
74962	76361	gene
			gene	petB
76566	76573	CDS
77285	77759
			codon_start	1
			product	cytochrome b6/f complex subunit IV
			gene	petD
			transl_table	11
76566	77759	gene
			gene	petD
78943	77933	CDS
			codon_start	1
			product	RNA polymerase alpha subunit
			protein_id	AWA25482.1
			gene	rpoA
			transl_table	11
78943	77933	gene
			gene	rpoA
79436	79020	CDS
			codon_start	1
			product	ribosomal protein S11
			gene	rps11
			transl_table	11
79436	79020	gene
			gene	rps11
79682	79569	CDS
			codon_start	1
			product	ribosomal protein L36
			gene	rpl36
			transl_table	11
79682	79569	gene
			gene	rpl36
80033	79800	CDS
			codon_start	1
			product	translation initiation factor 1
			gene	infA
			transl_table	11
80033	79800	gene
			gene	infA
80556	80152	CDS
			codon_start	1
			product	ribosomal protein S8
			gene	rps8
			transl_table	11
80556	80152	gene
			gene	rps8
81072	80704	CDS
			codon_start	1
			product	ribosomal protein L14
			gene	rpl14
			transl_table	11
81072	80704	gene
			gene	rpl14
82474	82466	CDS
81581	81183
			codon_start	1
			product	50S ribosomal protein L16
			gene	rpl16
			transl_table	11
82474	81183	gene
			gene	rpl16
83243	82587	CDS
			codon_start	1
			product	ribosomal protein S3
			gene	rps3
			transl_table	11
83243	82587	gene
			gene	rps3
83680	83228	CDS
			codon_start	1
			product	ribosomal protein L22
			gene	rpl22
			transl_table	11
83680	83228	gene
			gene	rpl22
84009	83731	CDS
			codon_start	1
			product	ribosomal protein S19
			gene	rps19
			transl_table	11
84009	83731	gene
			gene	rps19
83902	114740	repeat_region
			rpt_type	inverted
			note	inverted repeat B
85555	85163	CDS
84500	84066
			codon_start	1
			product	ribosomal protein L2
			gene	rpl2
			transl_table	11
85555	84066	gene
			gene	rpl2
85813	85574	CDS
			codon_start	1
			product	ribosomal protein L23
			gene	rpl23
			transl_table	11
85813	85574	gene
			gene	rpl23
86087	86014	tRNA
			product	tRNA-Ile
			gene	trnI-CAU
86087	86014	gene
			gene	trnI-CAU
86389	92658	CDS
			codon_start	1
			product	hypothetical protein RF2
			gene	ycf2
			transl_table	11
86389	92658	gene
			gene	ycf2
93640	93560	tRNA
			product	tRNA-Leu
			gene	trnL-CAA
93640	93560	gene
			gene	trnL-CAA
96429	95653	CDS
94973	94218
			codon_start	1
			product	NADH-plastoquinone oxidoreductase subunit 2
			gene	ndhB
			transl_table	11
96429	94218	gene
			gene	ndhB
97221	96754	CDS
			codon_start	1
			product	ribosomal protein S7
			gene	rps7
			transl_table	11
97221	96754	gene
			gene	rps7
99874	99945	tRNA
			product	tRNA-Val
			gene	trnV-GAC
99874	99945	gene
			gene	trnV-GAC
100173	101663	rRNA
			product	16S ribosomal RNA
			gene	rrn16
100173	101663	gene
			gene	rrn16
101958	101999	tRNA
102940	102974
			product	tRNA-Ile
			gene	trnI-GAU
101958	102974	gene
			gene	trnI-GAU
103031	103068	tRNA
103870	103906
			product	tRNA-Ala
			gene	trnA-UGC
103031	103906	gene
			gene	trnA-UGC
104066	106875	rRNA
			product	23S ribosomal RNA
			gene	rrn23
104066	106875	gene
			gene	rrn23
106974	107076	rRNA
			product	4.5S ribosomal RNA
			gene	rrn4.5
106974	107076	gene
			gene	rrn4.5
107335	107457	rRNA
			product	5S ribosomal RNA
			gene	rrn5
107335	107457	gene
			gene	rrn5
107681	107754	tRNA
			product	tRNA-Arg
			gene	trnR-ACG
107681	107754	gene
			gene	trnR-ACG
108440	108369	tRNA
			product	tRNA-Asn
			gene	trnN-GUU
108440	108369	gene
			gene	trnN-GUU
116914	114683	CDS
			codon_start	1
			product	NADH-plastoquinone oxidoreductase subunit 5
			gene	ndhF
			transl_table	11
116914	114683	gene
			gene	ndhF
117843	118016	CDS
			codon_start	1
			product	ribosomal protein L32
			gene	rpl32
			transl_table	11
117843	118016	gene
			gene	rpl32
118659	118738	tRNA
			product	tRNA-Leu
			gene	trnL-UAG
118659	118738	gene
			gene	trnL-UAG
118875	119834	CDS
			codon_start	1
			product	cytochrome c heme attachment protein
			gene	ccsA
			transl_table	11
118875	119834	gene
			gene	ccsA
121573	120035	CDS
			codon_start	1
			product	NADH-plastoquinone oxidoreductase subunit 4
			gene	ndhD
			transl_table	11
121573	120035	gene
			gene	ndhD
121925	121680	CDS
			codon_start	1
			product	photosystem I subunit VII
			gene	psaC
			transl_table	11
121925	121680	gene
			gene	psaC
122491	122186	CDS
			codon_start	1
			product	NADH-plastoquinone oxidoreductase subunit 4L
			gene	ndhE
			transl_table	11
122491	122186	gene
			gene	ndhE
123248	122718	CDS
			codon_start	1
			product	NADH-plastoquinone oxidoreductase subunit 6
			gene	ndhG
			transl_table	11
123248	122718	gene
			gene	ndhG
124120	123608	CDS
			codon_start	1
			product	NADH-plastoquinone oxidoreductase subunit I
			gene	ndhI
			transl_table	11
124120	123608	gene
			gene	ndhI
126360	125809	CDS
124760	124221
			codon_start	1
			product	NADH-plastoquinone oxidoreductase subunit 1
			gene	ndhA
			transl_table	11
126360	124221	gene
			gene	ndhA
127543	126362	CDS
			codon_start	1
			product	NADH-plastoquinone oxidoreductase subunit 7
			gene	ndhH
			transl_table	11
127543	126362	gene
			gene	ndhH
127895	127641	CDS
			codon_start	1
			product	ribosomal protein S15
			gene	rps15
			transl_table	11
127895	127641	gene
			gene	rps15
158768	127930	repeat_region
			rpt_type	inverted
			note	inverted repeat A
133837	128186	CDS
			codon_start	1
			product	hypothetical protein RF1
			gene	ycf1
			transl_table	11
133837	128186	gene
			gene	ycf1
134230	134301	tRNA
			product	tRNA-Asn
			gene	trnN-GUU
134230	134301	gene
			gene	trnN-GUU
134989	134916	tRNA
			product	tRNA-Arg
			gene	trnR-ACG
134989	134916	gene
			gene	trnR-ACG
135335	135213	rRNA
			product	5S ribosomal RNA
			gene	rrn5
135335	135213	gene
			gene	rrn5
135696	135594	rRNA
			product	4.5S ribosomal RNA
			gene	rrn4.5
135696	135594	gene
			gene	rrn4.5
138604	135795	rRNA
			product	23S ribosomal RNA
			gene	rrn23
138604	135795	gene
			gene	rrn23
139639	139602	tRNA
138800	138764
			product	tRNA-Ala
			gene	trnA-UGC
139639	138764	gene
			gene	trnA-UGC
140712	140671	tRNA
139730	139696
			product	tRNA-Ile
			gene	trnI-GAU
140712	139696	gene
			gene	trnI-GAU
142497	141007	rRNA
			product	16S ribosomal RNA
			gene	rrn16
142497	141007	gene
			gene	rrn16
142796	142725	tRNA
			product	tRNA-Val
			gene	trnV-GAC
142796	142725	gene
			gene	trnV-GAC
145449	145916	CDS
			codon_start	1
			product	ribosomal protein S7
			gene	rps7
			transl_table	11
145449	145916	gene
			gene	rps7
146241	147017	CDS
147697	148452
			codon_start	1
			product	NADH-plastoquinone oxidoreductase subunit 2
			gene	ndhB
			transl_table	11
146241	148452	gene
			gene	ndhB
149030	149110	tRNA
			product	tRNA-Leu
			gene	trnL-CAA
149030	149110	gene
			gene	trnL-CAA
156281	150012	CDS
			codon_start	1
			product	hypothetical protein RF2
			gene	ycf2
			transl_table	11
156281	150012	gene
			gene	ycf2
156583	156656	tRNA
			product	tRNA-Ile
			gene	trnI-CAU
156583	156656	gene
			gene	trnI-CAU
157115	157507	CDS
158170	158604
			codon_start	1
			product	ribosomal protein L2
			gene	rpl2
			transl_table	11
157115	158604	gene
			gene	rpl2
