# Supplementary material for: Plastome comparison and phylogenomics of Fagopyrum (Polygonaceae): insights into sequence differences between Fagopyrum and its related taxa
Source: BMC Plant Biol. 2022 Jul 14;22:339. doi: 10.1186/s12870-022-03715-5 (PMC9281083; doi:10.1186/s12870-022-03715-5)
Supplement: Supplementary file 2 — Additional file 2. Plastome DNA Sequences of Fagopyrum. [file 12870_2022_3715_MOESM2_ESM.zip › F. megaspartanium.tbl]

>Feature 815
77	3	tRNA
			product	tRNA-His
			gene	trnH-GUG
77	3	gene
			gene	trnH-GUG
1510	449	CDS
			codon_start	1
			product	photosystem II protein D1
			gene	psbA
			transl_table	11
1510	449	gene
			gene	psbA
4277	4241	tRNA
1780	1746
			product	tRNA-Lys
			gene	trnK-UUU
4277	1746	gene
			gene	trnK-UUU
3508	1985	CDS
			codon_start	1
			product	maturase K
			gene	matK
			transl_table	11
3508	1985	gene
			gene	matK
6141	6102	CDS
5254	5028
			codon_start	1
			product	ribosomal protein S16
			gene	rps16
			transl_table	11
6141	5028	gene
			gene	rps16
6503	6432	tRNA
			product	tRNA-Gln
			gene	trnQ-UUG
6503	6432	gene
			gene	trnQ-UUG
6845	7030	CDS
			codon_start	1
			product	photosystem II protein K
			gene	psbK
			transl_table	11
6845	7030	gene
			gene	psbK
7356	7466	CDS
			codon_start	1
			product	photosystem II protein I
			gene	psbI
			transl_table	11
7356	7466	gene
			gene	psbI
7622	7535	tRNA
			product	tRNA-Ser
			gene	trnS-GCU
7622	7535	gene
			gene	trnS-GCU
8624	8646	tRNA
9351	9399
			product	tRNA-Gly
			gene	trnG-UCC
8624	9399	gene
			gene	trnG-UCC
9511	9582	tRNA
			product	tRNA-Arg
			gene	trnR-UCU
9511	9582	gene
			gene	trnR-UCU
11274	9757	CDS
			codon_start	1
			product	ATP synthase CF1 alpha subunit
			gene	atpA
			transl_table	11
11274	9757	gene
			gene	atpA
12653	12510	CDS
11756	11346
			codon_start	1
			product	ATP synthase CF0 subunit I
			gene	atpF
			transl_table	11
12653	11346	gene
			gene	atpF
13325	13080	CDS
			codon_start	1
			product	ATP synthase CF0 subunit III
			gene	atpH
			transl_table	11
13325	13080	gene
			gene	atpH
14720	13977	CDS
			codon_start	1
			product	ATP synthase CF0 subunit IV
			gene	atpI
			transl_table	11
14720	13977	gene
			gene	atpI
15664	14954	CDS
			codon_start	1
			product	ribosomal protein S2
			gene	rps2
			transl_table	11
15664	14954	gene
			gene	rps2
20007	15937	CDS
			codon_start	1
			product	RNA polymerase beta subunit
			gene	rpoC2
			transl_table	11
20007	15937	gene
			gene	rpoC2
22980	22549	CDS
21779	20169
			codon_start	1
			product	RNA polymerase beta subunit
			gene	rpoC1
			transl_table	11
22980	20169	gene
			gene	rpoC1
26218	23006	CDS
			codon_start	1
			product	RNA polymerase beta subunit
			gene	rpoB
			transl_table	11
26218	23006	gene
			gene	rpoB
27407	27478	tRNA
			product	tRNA-Cys
			gene	trnC-GCA
27407	27478	gene
			gene	trnC-GCA
28420	28509	CDS
			codon_start	1
			product	cytochrome b6/f complex subunit VIII
			gene	petN
			transl_table	11
28420	28509	gene
			gene	petN
29395	29291	CDS
			codon_start	1
			product	photosystem II protein M
			gene	psbM
			transl_table	11
29395	29291	gene
			gene	psbM
30466	30393	tRNA
			product	tRNA-Asp
			gene	trnD-GUC
30466	30393	gene
			gene	trnD-GUC
30980	30897	tRNA
			product	tRNA-Tyr
			gene	trnY-GUA
30980	30897	gene
			gene	trnY-GUA
31124	31053	tRNA
			product	tRNA-Glu
			gene	trnE-UUC
31124	31053	gene
			gene	trnE-UUC
31669	31740	tRNA
			product	tRNA-Thr
			gene	trnT-GGU
31669	31740	gene
			gene	trnT-GGU
32999	34060	CDS
			codon_start	1
			product	photosystem II protein D2
			gene	psbD
			transl_table	11
32999	34060	gene
			gene	psbD
34008	35429	CDS
			codon_start	1
			product	photosystem II CP43 chlorophyll apoprotein
			gene	psbC
			transl_table	11
34008	35429	gene
			gene	psbC
35806	35719	tRNA
			product	tRNA-Ser
			gene	trnS-UGA
35806	35719	gene
			gene	trnS-UGA
36135	36323	CDS
			codon_start	1
			product	photosystem II protein Z
			gene	psbZ
			transl_table	11
36135	36323	gene
			gene	psbZ
36632	36702	tRNA
			product	tRNA-Gly
			gene	trnG-UCC
36632	36702	gene
			gene	trnG-UCC
36937	36865	tRNA
			product	tRNA-Met
			gene	trnfM-CAU
36937	36865	gene
			gene	trnfM-CAU
37390	37088	CDS
			codon_start	1
			product	ribosomal protein S14
			gene	rps14
			transl_table	11
37390	37088	gene
			gene	rps14
39721	37517	CDS
			codon_start	1
			product	photosystem I P700 apoprotein A2
			gene	psaB
			transl_table	11
39721	37517	gene
			gene	psaB
41999	39747	CDS
			codon_start	1
			product	photosystem I P700 apoprotein A1
			gene	psaA
			transl_table	11
41999	39747	gene
			gene	psaA
44706	44578	CDS
43829	43602
42847	42695
			codon_start	1
			product	photosystem I assembly protein Ycf3
			gene	ycf3
			transl_table	11
44706	42695	gene
			gene	ycf3
45542	45628	tRNA
			product	tRNA-Ser
			gene	trnS-GGA
45542	45628	gene
			gene	trnS-GGA
46578	45982	CDS
			codon_start	1
			product	ribosomal protein S4
			gene	rps4
			transl_table	11
46578	45982	gene
			gene	rps4
47223	47151	tRNA
			product	tRNA-Thr
			gene	trnT-UGU
47223	47151	gene
			gene	trnT-UGU
48236	48270	tRNA
48774	48823
			product	tRNA-Leu
			gene	trnL-UAA
48236	48823	gene
			gene	trnL-UAA
49168	49238	tRNA
			product	tRNA-Phe
			gene	trnF-GAA
49168	49238	gene
			gene	trnF-GAA
50420	49944	CDS
			codon_start	1
			product	NADH-plastoquinone oxidoreductase subunit J
			gene	ndhJ
			transl_table	11
50420	49944	gene
			gene	ndhJ
51623	51261	CDS
			codon_start	1
			product	NADH-plastoquinone oxidoreductase subunit 3
			gene	ndhC
			transl_table	11
51623	51261	gene
			gene	ndhC
53130	53093	tRNA
52515	52481
			product	tRNA-Val
			gene	trnV-UAC
53130	52481	gene
			gene	trnV-UAC
53372	53300	tRNA
			product	tRNA-Met
			gene	trnM-CAU
53372	53300	gene
			gene	trnM-CAU
53906	53502	CDS
			codon_start	1
			product	ATP synthase CF1 epsilon subunit
			gene	atpE
			transl_table	11
53906	53502	gene
			gene	atpE
55399	53903	CDS
			codon_start	1
			product	ATP synthase CF1 beta subunit
			gene	atpB
			transl_table	11
55399	53903	gene
			gene	atpB
56199	57626	CDS
			codon_start	1
			product	ribulose bisophosphate carboxylase
			gene	rbcL
			transl_table	11
56199	57626	gene
			gene	rbcL
58136	59524	CDS
			codon_start	1
			product	acetyl-CoA carboxylase carboxyltransferase beta subunit
			gene	accD
			transl_table	11
58136	59524	gene
			gene	accD
60144	60254	CDS
			codon_start	1
			product	photosystem I subunit VIII
			gene	psaI
			transl_table	11
60144	60254	gene
			gene	psaI
60698	61252	CDS
			codon_start	1
			product	photosystem I assembly protein Ycf4
			gene	ycf4
			transl_table	11
60698	61252	gene
			gene	ycf4
62052	62741	CDS
			codon_start	1
			product	envelope membrane protein
			gene	cemA
			transl_table	11
62052	62741	gene
			gene	cemA
62942	63904	CDS
			codon_start	1
			product	cytochrome f
			gene	petA
			transl_table	11
62942	63904	gene
			gene	petA
64724	64602	CDS
			codon_start	1
			product	photosystem II protein J
			gene	psbJ
			transl_table	11
64724	64602	gene
			gene	psbJ
65130	65011	CDS
			codon_start	1
			product	photosystem II cytochrome b559 beta subunit
			gene	psbF
			transl_table	11
65130	65011	gene
			gene	psbF
65390	65139	CDS
			codon_start	1
			product	photosystem II cytochrome b559 alpha subunit
			gene	psbE
			transl_table	11
65390	65139	gene
			gene	psbE
66311	66406	CDS
			codon_start	1
			product	cytochrome b6/f complex subunit VI
			gene	petL
			transl_table	11
66311	66406	gene
			gene	petL
66583	66696	CDS
			codon_start	1
			product	cytochrome b6/f complex subunit V
			gene	petG
			transl_table	11
66583	66696	gene
			gene	petG
66875	66802	tRNA
			product	tRNA-Trp
			gene	trnW-CCA
66875	66802	gene
			gene	trnW-CCA
67195	67122	tRNA
			product	tRNA-Pro
			gene	trnP-UGG
67195	67122	gene
			gene	trnP-UGG
67661	67795	CDS
			codon_start	1
			product	photosystem I subunit IX
			gene	psaJ
			transl_table	11
67661	67795	gene
			gene	psaJ
68279	68479	CDS
			codon_start	1
			product	ribosomal protein L33
			gene	rpl33
			transl_table	11
68279	68479	gene
			gene	rpl33
68924	69229	CDS
			codon_start	1
			product	ribosomal protein S18
			gene	rps18
			transl_table	11
68924	69229	gene
			gene	rps18
69827	69435	CDS
			codon_start	1
			product	ribosomal protein L20
			gene	rpl20
			transl_table	11
69827	69435	gene
			gene	rpl20
70696	70583	CDS
145912	146143
146677	146702
			codon_start	1
			trans_splicing	
			product	ribosomal protein S12
			protein_id	AWA25474.1
			gene	rps12
			transl_table	11
70696	70583	CDS
99124	98893
98359	98334
			codon_start	1
			trans_splicing	
			product	ribosomal protein S12
			protein_id	AWA25429.1
			gene	rps12
			transl_table	11
70696	70583	gene
145912	146702
			trans_splicing	
			gene	rps12
70696	70583	gene
99124	98334
			trans_splicing	
			gene	rps12
73543	75069	CDS
			codon_start	1
			product	photosystem II 47 kDa protein
			protein_id	AWA25476.1
			gene	psbB
			transl_table	11
73543	75069	gene
			gene	psbB
75239	75340	CDS
			codon_start	1
			product	photosystem II protein T
			gene	psbT
			transl_table	11
75239	75340	gene
			gene	psbT
75543	75412	CDS
			codon_start	1
			product	photosystem II protein N
			gene	psbN
			transl_table	11
75543	75412	gene
			gene	psbN
75646	75867	CDS
			codon_start	1
			product	photosystem II phosphoprotein
			gene	psbH
			transl_table	11
75646	75867	gene
			gene	psbH
75981	75986	CDS
76748	77389
			codon_start	1
			product	cytochrome b6
			gene	petB
			transl_table	11
75981	77389	gene
			gene	petB
77601	77608	CDS
78336	78810
			codon_start	1
			product	cytochrome b6/f complex subunit IV
			gene	petD
			transl_table	11
77601	78810	gene
			gene	petD
80012	78999	CDS
			codon_start	1
			product	RNA polymerase alpha subunit
			protein_id	AWA25482.1
			gene	rpoA
			transl_table	11
80012	78999	gene
			gene	rpoA
80500	80084	CDS
			codon_start	1
			product	ribosomal protein S11
			gene	rps11
			transl_table	11
80500	80084	gene
			gene	rps11
80739	80626	CDS
			codon_start	1
			product	ribosomal protein L36
			gene	rpl36
			transl_table	11
80739	80626	gene
			gene	rpl36
81068	80835	CDS
			codon_start	1
			product	translation initiation factor 1
			gene	infA
			transl_table	11
81068	80835	gene
			gene	infA
81591	81187	CDS
			codon_start	1
			product	ribosomal protein S8
			gene	rps8
			transl_table	11
81591	81187	gene
			gene	rps8
82111	81743	CDS
			codon_start	1
			product	ribosomal protein L14
			gene	rpl14
			transl_table	11
82111	81743	gene
			gene	rpl14
83627	83619	CDS
82616	82218
			codon_start	1
			product	50S ribosomal protein L16
			gene	rpl16
			transl_table	11
83627	82218	gene
			gene	rpl16
84392	83736	CDS
			codon_start	1
			product	ribosomal protein S3
			gene	rps3
			transl_table	11
84392	83736	gene
			gene	rps3
84829	84377	CDS
			codon_start	1
			product	ribosomal protein L22
			gene	rpl22
			transl_table	11
84829	84377	gene
			gene	rpl22
85158	84880	CDS
			codon_start	1
			product	ribosomal protein S19
			gene	rps19
			transl_table	11
85158	84880	gene
			gene	rps19
85051	115843	repeat_region
			rpt_type	inverted
			note	inverted repeat B
86705	86313	CDS
85650	85216
			codon_start	1
			product	ribosomal protein L2
			gene	rpl2
			transl_table	11
86705	85216	gene
			gene	rpl2
87241	87168	tRNA
			product	tRNA-Ile
			gene	trnI-CAU
87241	87168	gene
			gene	trnI-CAU
87626	93886	CDS
			codon_start	1
			product	hypothetical protein RF2
			gene	ycf2
			transl_table	11
87626	93886	gene
			gene	ycf2
94703	94623	tRNA
			product	tRNA-Leu
			gene	trnL-CAA
94703	94623	gene
			gene	trnL-CAA
97475	96699	CDS
96019	95264
			codon_start	1
			product	NADH-plastoquinone oxidoreductase subunit 2
			gene	ndhB
			transl_table	11
97475	95264	gene
			gene	ndhB
98280	97813	CDS
			codon_start	1
			product	ribosomal protein S7
			gene	rps7
			transl_table	11
98280	97813	gene
			gene	rps7
100883	100954	tRNA
			product	tRNA-Val
			gene	trnV-GAC
100883	100954	gene
			gene	trnV-GAC
101182	102672	rRNA
			product	16S ribosomal RNA
			gene	rrn16
101182	102672	gene
			gene	rrn16
102960	102996	tRNA
103943	103977
			product	tRNA-Ile
			gene	trnI-GAU
102960	103977	gene
			gene	trnI-GAU
104042	104079	tRNA
104889	104923
			product	tRNA-Ala
			gene	trnA-UGC
104042	104923	gene
			gene	trnA-UGC
105080	107892	rRNA
			product	23S ribosomal RNA
			gene	rrn23
105080	107892	gene
			gene	rrn23
107990	108092	rRNA
			product	4.5S ribosomal RNA
			gene	rrn4.5
107990	108092	gene
			gene	rrn4.5
108350	108470	rRNA
			product	5S ribosomal RNA
			gene	rrn5
108350	108470	gene
			gene	rrn5
108694	108767	tRNA
			product	tRNA-Arg
			gene	trnR-ACG
108694	108767	gene
			gene	trnR-ACG
109451	109380	tRNA
			product	tRNA-Asn
			gene	trnN-GUU
109451	109380	gene
			gene	trnN-GUU
109873	115578	CDS
			codon_start	1
			product	hypothetical chloroplast RF1
			protein_id	AWA25496.1
			gene	ycf1
			transl_table	11
109873	115578	gene
			gene	ycf1
118032	115777	CDS
			codon_start	1
			product	NADH-plastoquinone oxidoreductase subunit 5
			gene	ndhF
			transl_table	11
118032	115777	gene
			gene	ndhF
119992	120071	tRNA
			product	tRNA-Leu
			gene	trnL-UAG
119992	120071	gene
			gene	trnL-UAG
120203	121162	CDS
			codon_start	1
			product	cytochrome c heme attachment protein
			gene	ccsA
			transl_table	11
120203	121162	gene
			gene	ccsA
122869	121367	CDS
			codon_start	1
			product	NADH-plastoquinone oxidoreductase subunit 4
			gene	ndhD
			transl_table	11
122869	121367	gene
			gene	ndhD
123256	123011	CDS
			codon_start	1
			product	photosystem I subunit VII
			gene	psaC
			transl_table	11
123256	123011	gene
			gene	psaC
123816	123511	CDS
			codon_start	1
			product	NADH-plastoquinone oxidoreductase subunit 4L
			gene	ndhE
			transl_table	11
123816	123511	gene
			gene	ndhE
124564	124034	CDS
			codon_start	1
			product	NADH-plastoquinone oxidoreductase subunit 6
			gene	ndhG
			transl_table	11
124564	124034	gene
			gene	ndhG
125436	124924	CDS
			codon_start	1
			product	NADH-plastoquinone oxidoreductase subunit I
			gene	ndhI
			transl_table	11
125436	124924	gene
			gene	ndhI
127648	127097	CDS
126068	125526
			codon_start	1
			product	NADH-plastoquinone oxidoreductase subunit 1
			gene	ndhA
			transl_table	11
127648	125526	gene
			gene	ndhA
128831	127650	CDS
			codon_start	1
			product	NADH-plastoquinone oxidoreductase subunit 7
			gene	ndhH
			transl_table	11
128831	127650	gene
			gene	ndhH
129183	128932	CDS
			codon_start	1
			product	ribosomal protein S15
			gene	rps15
			transl_table	11
129183	128932	gene
			gene	rps15
159985	129193	repeat_region
			rpt_type	inverted
			note	inverted repeat A
135163	129458	CDS
			codon_start	1
			product	hypothetical protein RF1
			gene	ycf1
			transl_table	11
135163	129458	gene
			gene	ycf1
135585	135656	tRNA
			product	tRNA-Asn
			gene	trnN-GUU
135585	135656	gene
			gene	trnN-GUU
136342	136269	tRNA
			product	tRNA-Arg
			gene	trnR-ACG
136342	136269	gene
			gene	trnR-ACG
136686	136566	rRNA
			product	5S ribosomal RNA
			gene	rrn5
136686	136566	gene
			gene	rrn5
137046	136944	rRNA
			product	4.5S ribosomal RNA
			gene	rrn4.5
137046	136944	gene
			gene	rrn4.5
139956	137144	rRNA
			product	23S ribosomal RNA
			gene	rrn23
139956	137144	gene
			gene	rrn23
141016	139987	gene
			gene	trnA
140994	140957	tRNA
140147	140113
			product	tRNA-Ala
			gene	trnA-UGC
142076	142040	tRNA
141093	141059
			product	tRNA-Ile
			gene	trnI-GAU
142076	141059	gene
			gene	trnI-GAU
143854	142364	rRNA
			product	16S ribosomal RNA
			gene	rrn16
143854	142364	gene
			gene	rrn16
144153	144082	tRNA
			product	tRNA-Val
			gene	trnV-GAC
144153	144082	gene
			gene	trnV-GAC
146756	147223	CDS
			codon_start	1
			product	ribosomal protein S7
			gene	rps7
			transl_table	11
146756	147223	gene
			gene	rps7
147561	148337	CDS
149017	149772
			codon_start	1
			product	NADH-plastoquinone oxidoreductase subunit 2
			gene	ndhB
			transl_table	11
147561	149772	gene
			gene	ndhB
150333	150413	tRNA
			product	tRNA-Leu
			gene	trnL-CAA
150333	150413	gene
			gene	trnL-CAA
157410	151150	CDS
			codon_start	1
			product	hypothetical protein RF2
			gene	ycf2
			transl_table	11
157410	151150	gene
			gene	ycf2
157795	157868	tRNA
			product	tRNA-Ile
			gene	trnI-CAU
157795	157868	gene
			gene	trnI-CAU
158331	158723	CDS
159386	159820
			codon_start	1
			product	ribosomal protein L2
			gene	rpl2
			transl_table	11
158331	159820	gene
			gene	rpl2
