# Supplementary material for: Plastome comparison and phylogenomics of Fagopyrum (Polygonaceae): insights into sequence differences between Fagopyrum and its related taxa
Source: BMC Plant Biol. 2022 Jul 14;22:339. doi: 10.1186/s12870-022-03715-5 (PMC9281083; doi:10.1186/s12870-022-03715-5)
Supplement: Supplementary file 2 — Additional file 2. Plastome DNA Sequences of Fagopyrum. [file 12870_2022_3715_MOESM2_ESM.zip › F. qiangcai.tbl]

>Feature 841
76	3	tRNA
			product	tRNA-His
			gene	trnH-GUG
76	3	gene
			gene	trnH-GUG
1532	471	CDS
			codon_start	1
			product	photosystem II protein D1
			gene	psbA
			transl_table	11
1532	471	gene
			gene	psbA
4354	4318	tRNA
1803	1769
			product	tRNA-Lys
			gene	trnK-UUU
4354	1769	gene
			gene	trnK-UUU
3585	2059	CDS
			codon_start	1
			product	maturase K
			gene	matK
			transl_table	11
3585	2059	gene
			gene	matK
6185	6146	CDS
5310	5079
			codon_start	1
			product	ribosomal protein S16
			gene	rps16
			transl_table	11
6185	5079	gene
			gene	rps16
6558	6487	tRNA
			product	tRNA-Gln
			gene	trnQ-UUG
6558	6487	gene
			gene	trnQ-UUG
6900	7085	CDS
			codon_start	1
			product	photosystem II protein K
			gene	psbK
			transl_table	11
6900	7085	gene
			gene	psbK
7462	7572	CDS
			codon_start	1
			product	photosystem II protein I
			gene	psbI
			transl_table	11
7462	7572	gene
			gene	psbI
7715	7628	tRNA
			product	tRNA-Ser
			gene	trnS-GCU
7715	7628	gene
			gene	trnS-GCU
8799	8821	tRNA
9530	9577
			product	tRNA-Gly
			gene	trnG-UCC
8799	9577	gene
			gene	trnG-UCC
9683	9754	tRNA
			product	tRNA-Arg
			gene	trnR-UCU
9683	9754	gene
			gene	trnR-UCU
11433	9916	CDS
			codon_start	1
			product	ATP synthase CF1 alpha subunit
			gene	atpA
			transl_table	11
11433	9916	gene
			gene	atpA
12819	12675	CDS
11919	11507
			codon_start	1
			product	ATP synthase CF0 subunit I
			gene	atpF
			transl_table	11
12819	11507	gene
			gene	atpF
13475	13230	CDS
			codon_start	1
			product	ATP synthase CF0 subunit III
			gene	atpH
			transl_table	11
13475	13230	gene
			gene	atpH
14882	14139	CDS
			codon_start	1
			product	ATP synthase CF0 subunit IV
			gene	atpI
			transl_table	11
14882	14139	gene
			gene	atpI
15832	15122	CDS
			codon_start	1
			product	ribosomal protein S2
			gene	rps2
			transl_table	11
15832	15122	gene
			gene	rps2
20173	16136	CDS
			codon_start	1
			product	RNA polymerase beta subunit
			gene	rpoC2
			transl_table	11
20173	16136	gene
			gene	rpoC2
23150	22721	CDS
21959	20341
			codon_start	1
			product	RNA polymerase beta subunit
			gene	rpoC1
			transl_table	11
23150	20341	gene
			gene	rpoC1
26389	23177	CDS
			codon_start	1
			product	RNA polymerase beta subunit
			gene	rpoB
			transl_table	11
26389	23177	gene
			gene	rpoB
27629	27709	tRNA
			product	tRNA-Cys
			gene	trnC-GCA
27629	27709	gene
			gene	trnC-GCA
28616	28705	CDS
			codon_start	1
			product	cytochrome b6/f complex subunit VIII
			gene	petN
			transl_table	11
28616	28705	gene
			gene	petN
29566	29462	CDS
			codon_start	1
			product	photosystem II protein M
			gene	psbM
			transl_table	11
29566	29462	gene
			gene	psbM
30579	30506	tRNA
			product	tRNA-Asp
			gene	trnD-GUC
30579	30506	gene
			gene	trnD-GUC
31057	30974	tRNA
			product	tRNA-Tyr
			gene	trnY-GUA
31057	30974	gene
			gene	trnY-GUA
31195	31123	tRNA
			product	tRNA-Glu
			gene	trnE-UUC
31195	31123	gene
			gene	trnE-UUC
31876	31947	tRNA
			product	tRNA-Thr
			gene	trnT-GGU
31876	31947	gene
			gene	trnT-GGU
33258	34319	CDS
			codon_start	1
			product	photosystem II protein D2
			gene	psbD
			transl_table	11
33258	34319	gene
			gene	psbD
34267	35688	CDS
			codon_start	1
			product	photosystem II CP43 chlorophyll apoprotein
			gene	psbC
			transl_table	11
34267	35688	gene
			gene	psbC
36000	35913	tRNA
			product	tRNA-Ser
			gene	trnS-UGA
36000	35913	gene
			gene	trnS-UGA
36330	36518	CDS
			codon_start	1
			product	photosystem II protein Z
			gene	psbZ
			transl_table	11
36330	36518	gene
			gene	psbZ
36820	36889	tRNA
			note	anticodon:UCC
			db_xref	GeneID:36935790
			product	tRNA-Gly
			gene	trnG-UCC
			locus_tag	DR451_pgt013
36820	36889	gene
			db_xref	GeneID:36935790
			gene	trnG-UCC
			locus_tag	DR451_pgt013
37112	37040	tRNA
			product	tRNA-Met
			gene	trnfM-CAU
37112	37040	gene
			gene	trnfM-CAU
37563	37261	CDS
			codon_start	1
			product	ribosomal protein S14
			gene	rps14
			transl_table	11
37563	37261	gene
			gene	rps14
39898	37694	CDS
			codon_start	1
			product	photosystem I P700 apoprotein A2
			gene	psaB
			transl_table	11
39898	37694	gene
			gene	psaB
42176	39924	CDS
			codon_start	1
			product	photosystem I P700 apoprotein A1
			gene	psaA
			transl_table	11
42176	39924	gene
			gene	psaA
44925	44802	CDS
44068	43839
43104	42952
			codon_start	1
			product	photosystem I assembly protein Ycf3
			gene	ycf3
			transl_table	11
44925	42952	gene
			gene	ycf3
45747	45833	tRNA
			product	tRNA-Ser
			gene	trnS-GGA
45747	45833	gene
			gene	trnS-GGA
46708	46112	CDS
			codon_start	1
			product	ribosomal protein S4
			gene	rps4
			transl_table	11
46708	46112	gene
			gene	rps4
47301	47229	tRNA
			product	tRNA-Thr
			gene	trnT-UGU
47301	47229	gene
			gene	trnT-UGU
47750	47786	tRNA
48270	48319
			product	tRNA-Leu
			gene	trnL-UAA
47750	48319	gene
			gene	trnL-UAA
48687	48759	tRNA
			product	tRNA-Phe
			gene	trnF-GAA
48687	48759	gene
			gene	trnF-GAA
49783	49307	CDS
			codon_start	1
			product	NADH-plastoquinone oxidoreductase subunit J
			gene	ndhJ
			transl_table	11
49783	49307	gene
			gene	ndhJ
50745	49888	CDS
			codon_start	1
			product	NADH-plastoquinone oxidoreductase subunit K
			gene	ndhK
			transl_table	11
50745	49888	gene
			gene	ndhK
50987	50625	CDS
			codon_start	1
			product	NADH-plastoquinone oxidoreductase subunit 3
			gene	ndhC
			transl_table	11
50987	50625	gene
			gene	ndhC
52687	52650	tRNA
52075	52041
			product	tRNA-Val
			gene	trnV-UAC
52687	52041	gene
			gene	trnV-UAC
52945	52873	tRNA
			product	tRNA-Met
			gene	trnM-CAU
52945	52873	gene
			gene	trnM-CAU
53482	53081	CDS
			codon_start	1
			product	ATP synthase CF1 epsilon subunit
			gene	atpE
			transl_table	11
53482	53081	gene
			gene	atpE
54975	53479	CDS
			codon_start	1
			product	ATP synthase CF1 beta subunit
			gene	atpB
			transl_table	11
54975	53479	gene
			gene	atpB
55768	57195	CDS
			codon_start	1
			product	ribulose bisophosphate carboxylase
			gene	rbcL
			transl_table	11
55768	57195	gene
			gene	rbcL
59795	59905	CDS
			codon_start	1
			product	photosystem I subunit VIII
			gene	psaI
			transl_table	11
59795	59905	gene
			gene	psaI
60347	60901	CDS
			codon_start	1
			product	photosystem I assembly protein Ycf4
			gene	ycf4
			transl_table	11
60347	60901	gene
			gene	ycf4
61655	62332	CDS
			codon_start	1
			product	envelope membrane protein
			gene	cemA
			transl_table	11
61655	62332	gene
			gene	cemA
64329	64207	CDS
			codon_start	1
			product	photosystem II protein J
			gene	psbJ
			transl_table	11
64329	64207	gene
			gene	psbJ
64581	64465	CDS
			codon_start	1
			product	photosystem II protein L
			gene	psbL
			transl_table	11
64581	64465	gene
			gene	psbL
64728	64609	CDS
			codon_start	1
			product	photosystem II cytochrome b559 beta subunit
			gene	psbF
			transl_table	11
64728	64609	gene
			gene	psbF
64988	64737	CDS
			codon_start	1
			product	photosystem II cytochrome b559 alpha subunit
			gene	psbE
			transl_table	11
64988	64737	gene
			gene	psbE
65900	65995	CDS
			codon_start	1
			product	cytochrome b6/f complex subunit VI
			gene	petL
			transl_table	11
65900	65995	gene
			gene	petL
66183	66296	CDS
			codon_start	1
			product	cytochrome b6/f complex subunit V
			gene	petG
			transl_table	11
66183	66296	gene
			gene	petG
66481	66408	tRNA
			product	tRNA-Trp
			gene	trnW-CCA
66481	66408	gene
			gene	trnW-CCA
66753	66680	tRNA
			product	tRNA-Pro
			gene	trnP-UGG
66753	66680	gene
			gene	trnP-UGG
67174	67308	CDS
			codon_start	1
			product	photosystem I subunit IX
			gene	psaJ
			transl_table	11
67174	67308	gene
			gene	psaJ
67794	67994	CDS
			codon_start	1
			product	ribosomal protein L33
			gene	rpl33
			transl_table	11
67794	67994	gene
			gene	rpl33
68359	68664	CDS
			codon_start	1
			product	ribosomal protein S18
			gene	rps18
			transl_table	11
68359	68664	gene
			gene	rps18
69268	68876	CDS
			codon_start	1
			product	ribosomal protein L20
			gene	rpl20
			transl_table	11
69268	68876	gene
			gene	rpl20
70150	70037	CDS
144981	145211
145744	145770
			codon_start	1
			db_xref	GeneID:36935826
			trans_splicing	
			product	ribosomal protein S12
			protein_id	YP_009484638.1
			gene	rps12
			transl_table	11
			locus_tag	DR451_pgp041
70150	70037	CDS
98448	98218
97685	97659
			codon_start	1
			db_xref	GeneID:36935889
			trans_splicing	
			product	ribosomal protein S12
			protein_id	YP_009484593.1
			gene	rps12
			transl_table	11
			locus_tag	DR451_pgp042
70150	70037	gene
144981	145770
			db_xref	GeneID:36935826
			trans_splicing	
			gene	rps12
			locus_tag	DR451_pgp041
70150	70037	gene
98448	97659
			db_xref	GeneID:36935889
			trans_splicing	
			gene	rps12
			locus_tag	DR451_pgp042
72910	74436	CDS
			codon_start	1
			product	photosystem II 47 kDa protein
			protein_id	AWA25476.1
			gene	psbB
			transl_table	11
72910	74436	gene
			gene	psbB
74603	74704	CDS
			codon_start	1
			product	photosystem II protein T
			gene	psbT
			transl_table	11
74603	74704	gene
			gene	psbT
74908	74777	CDS
			codon_start	1
			product	photosystem II protein N
			gene	psbN
			transl_table	11
74908	74777	gene
			gene	psbN
75011	75232	CDS
			codon_start	1
			product	photosystem II phosphoprotein
			gene	psbH
			transl_table	11
75011	75232	gene
			gene	psbH
75346	75351	CDS
76102	76743
			codon_start	1
			product	cytochrome b6
			gene	petB
			transl_table	11
75346	76743	gene
			gene	petB
76948	76955	CDS
77662	78136
			codon_start	1
			product	cytochrome b6/f complex subunit IV
			gene	petD
			transl_table	11
76948	78136	gene
			gene	petD
79325	78315	CDS
			codon_start	1
			product	RNA polymerase alpha subunit
			protein_id	AWA25482.1
			gene	rpoA
			transl_table	11
79325	78315	gene
			gene	rpoA
79818	79402	CDS
			codon_start	1
			product	ribosomal protein S11
			gene	rps11
			transl_table	11
79818	79402	gene
			gene	rps11
80064	79951	CDS
			codon_start	1
			product	ribosomal protein L36
			gene	rpl36
			transl_table	11
80064	79951	gene
			gene	rpl36
80415	80182	CDS
			codon_start	1
			product	translation initiation factor 1
			gene	infA
			transl_table	11
80415	80182	gene
			gene	infA
80938	80534	CDS
			codon_start	1
			product	ribosomal protein S8
			gene	rps8
			transl_table	11
80938	80534	gene
			gene	rps8
81454	81086	CDS
			codon_start	1
			product	ribosomal protein L14
			gene	rpl14
			transl_table	11
81454	81086	gene
			gene	rpl14
82856	82848	CDS
81963	81565
			codon_start	1
			product	50S ribosomal protein L16
			gene	rpl16
			transl_table	11
82856	81565	gene
			gene	rpl16
83625	82969	CDS
			codon_start	1
			product	ribosomal protein S3
			gene	rps3
			transl_table	11
83625	82969	gene
			gene	rps3
84062	83610	CDS
			codon_start	1
			product	ribosomal protein L22
			gene	rpl22
			transl_table	11
84062	83610	gene
			gene	rpl22
84391	84113	CDS
			codon_start	1
			product	ribosomal protein S19
			gene	rps19
			transl_table	11
84391	84113	gene
			gene	rps19
84284	115136	repeat_region
			rpt_type	inverted
			note	inverted repeat B
85936	85544	CDS
84881	84447
			codon_start	1
			product	ribosomal protein L2
			gene	rpl2
			transl_table	11
85936	84447	gene
			gene	rpl2
86194	85955	CDS
			codon_start	1
			product	ribosomal protein L23
			gene	rpl23
			transl_table	11
86194	85955	gene
			gene	rpl23
86468	86395	tRNA
			product	tRNA-Ile
			gene	trnI-CAU
86468	86395	gene
			gene	trnI-CAU
86770	93039	CDS
			codon_start	1
			product	hypothetical protein RF2
			gene	ycf2
			transl_table	11
86770	93039	gene
			gene	ycf2
94019	93939	tRNA
			product	tRNA-Leu
			gene	trnL-CAA
94019	93939	gene
			gene	trnL-CAA
96808	96032	CDS
95352	94597
			codon_start	1
			product	NADH-plastoquinone oxidoreductase subunit 2
			gene	ndhB
			transl_table	11
96808	94597	gene
			gene	ndhB
97605	97138	CDS
			codon_start	1
			product	ribosomal protein S7
			gene	rps7
			transl_table	11
97605	97138	gene
			gene	rps7
100260	100331	tRNA
			product	tRNA-Val
			gene	trnV-GAC
100260	100331	gene
			gene	trnV-GAC
100559	102049	gene
			gene	rrn16
102344	102380	tRNA
103327	103361
			product	tRNA-Ile
			gene	trnI-GAU
102344	103361	gene
			gene	trnI-GAU
103418	103455	tRNA
104257	104293
			product	tRNA-Ala
			gene	trnA-UGC
103418	104293	gene
			gene	trnA-UGC
104453	107262	gene
			gene	rrn23
107361	107463	gene
			gene	rrn4.5
107722	107842	gene
			gene	rrn5
108070	108143	tRNA
			product	tRNA-Arg
			gene	trnR-ACG
108070	108143	gene
			gene	trnR-ACG
108826	108755	tRNA
			product	tRNA-Asn
			gene	trnN-GUU
108826	108755	gene
			gene	trnN-GUU
117318	115081	CDS
			codon_start	1
			product	NADH-plastoquinone oxidoreductase subunit 5
			gene	ndhF
			transl_table	11
117318	115081	gene
			gene	ndhF
118224	118397	CDS
			codon_start	1
			product	ribosomal protein L32
			gene	rpl32
			transl_table	11
118224	118397	gene
			gene	rpl32
119053	119132	tRNA
			product	tRNA-Leu
			gene	trnL-UAG
119053	119132	gene
			gene	trnL-UAG
119274	120230	CDS
			codon_start	1
			product	cytochrome c heme attachment protein
			gene	ccsA
			transl_table	11
119274	120230	gene
			gene	ccsA
121933	120431	CDS
			codon_start	1
			product	NADH-plastoquinone oxidoreductase subunit 4
			gene	ndhD
			transl_table	11
121933	120431	gene
			gene	ndhD
122321	122076	CDS
			codon_start	1
			product	photosystem I subunit VII
			gene	psaC
			transl_table	11
122321	122076	gene
			gene	psaC
122882	122577	CDS
			codon_start	1
			product	NADH-plastoquinone oxidoreductase subunit 4L
			gene	ndhE
			transl_table	11
122882	122577	gene
			gene	ndhE
123636	123106	CDS
			codon_start	1
			product	NADH-plastoquinone oxidoreductase subunit 6
			gene	ndhG
			transl_table	11
123636	123106	gene
			gene	ndhG
124501	123989	CDS
			codon_start	1
			product	NADH-plastoquinone oxidoreductase subunit I
			gene	ndhI
			transl_table	11
124501	123989	gene
			gene	ndhI
126727	126176	CDS
125141	124602
			codon_start	1
			product	NADH-plastoquinone oxidoreductase subunit 1
			gene	ndhA
			transl_table	11
126727	124602	gene
			gene	ndhA
127910	126729	CDS
			codon_start	1
			product	NADH-plastoquinone oxidoreductase subunit 7
			gene	ndhH
			transl_table	11
127910	126729	gene
			gene	ndhH
128262	128008	CDS
			codon_start	1
			product	ribosomal protein S15
			gene	rps15
			transl_table	11
128262	128008	gene
			gene	rps15
159144	128293	repeat_region
			rpt_type	inverted
			note	inverted repeat A
134210	128547	CDS
			codon_start	1
			product	hypothetical protein RF1
			gene	ycf1
			transl_table	11
134210	128547	gene
			gene	ycf1
134603	134674	tRNA
			product	tRNA-Asn
			gene	trnN-GUU
134603	134674	gene
			gene	trnN-GUU
135359	135286	tRNA
			product	tRNA-Arg
			gene	trnR-ACG
135359	135286	gene
			gene	trnR-ACG
135707	135587	gene
			gene	rrn5
136068	135966	gene
			gene	rrn4.5
138976	136167	gene
			gene	rrn23
140011	139974	tRNA
139172	139136
			product	tRNA-Ala
			gene	trnA-UGC
140011	139136	gene
			gene	trnA-UGC
141085	141049	tRNA
140102	140068
			product	tRNA-Ile
			gene	trnI-GAU
141085	140068	gene
			gene	trnI-GAU
142870	141380	gene
			gene	rrn16
143169	143098	tRNA
			product	tRNA-Val
			gene	trnV-GAC
143169	143098	gene
			gene	trnV-GAC
145824	146291	CDS
			codon_start	1
			product	ribosomal protein S7
			gene	rps7
			transl_table	11
145824	146291	gene
			gene	rps7
146621	147397	CDS
148077	148832
			codon_start	1
			product	NADH-plastoquinone oxidoreductase subunit 2
			gene	ndhB
			transl_table	11
146621	148832	gene
			gene	ndhB
149410	149490	tRNA
			product	tRNA-Leu
			gene	trnL-CAA
149410	149490	gene
			gene	trnL-CAA
156659	150390	CDS
			codon_start	1
			product	hypothetical protein RF2
			gene	ycf2
			transl_table	11
156659	150390	gene
			gene	ycf2
156961	157034	tRNA
			product	tRNA-Ile
			gene	trnI-CAU
156961	157034	gene
			gene	trnI-CAU
