# Supplementary material for: Plastome comparison and phylogenomics of Fagopyrum (Polygonaceae): insights into sequence differences between Fagopyrum and its related taxa
Source: BMC Plant Biol. 2022 Jul 14;22:339. doi: 10.1186/s12870-022-03715-5 (PMC9281083; doi:10.1186/s12870-022-03715-5)
Supplement: Supplementary file 2 — Additional file 2. Plastome DNA Sequences of Fagopyrum. [file 12870_2022_3715_MOESM2_ESM.zip › F. sp.tbl]

>Feature 804
76	2	tRNA
			product	tRNA-His
			gene	trnH-GUG
76	2	gene
			gene	trnH-GUG
1521	460	CDS
			codon_start	1
			product	photosystem II protein D1
			gene	psbA
			transl_table	11
1521	460	gene
			gene	psbA
4389	4353	tRNA
1792	1758
			product	tRNA-Lys
			gene	trnK-UUU
4389	1758	gene
			gene	trnK-UUU
3573	2047	CDS
			codon_start	1
			product	maturase K
			gene	matK
			transl_table	11
3573	2047	gene
			gene	matK
6242	6203	CDS
5366	5134
			codon_start	1
			product	ribosomal protein S16
			gene	rps16
			transl_table	11
6242	5134	gene
			gene	rps16
6615	6544	tRNA
			product	tRNA-Gln
			gene	trnQ-UUG
6615	6544	gene
			gene	trnQ-UUG
6957	7142	CDS
			codon_start	1
			product	photosystem II protein K
			gene	psbK
			transl_table	11
6957	7142	gene
			gene	psbK
7519	7629	CDS
			codon_start	1
			product	photosystem II protein I
			gene	psbI
			transl_table	11
7519	7629	gene
			gene	psbI
7772	7685	tRNA
			product	tRNA-Ser
			gene	trnS-GCU
7772	7685	gene
			gene	trnS-GCU
8102^	8103	misc_feature
			note	Geneious type: Editing History Deletion
8877	9601	gene
			gene	trnG
8880	8902	tRNA
9602	9650
			product	tRNA-Gly
			gene	trnG-UCC
8880	9650	gene
			gene	trnG-UCC
9760	9831	tRNA
			product	tRNA-Arg
			gene	trnR-UCU
9760	9831	gene
			gene	trnR-UCU
11505	9988	CDS
			codon_start	1
			product	ATP synthase CF1 alpha subunit
			gene	atpA
			transl_table	11
11505	9988	gene
			gene	atpA
12890	12746	CDS
11990	11578
			codon_start	1
			product	ATP synthase CF0 subunit I
			gene	atpF
			transl_table	11
12890	11578	gene
			gene	atpF
13547	13302	CDS
			codon_start	1
			product	ATP synthase CF0 subunit III
			gene	atpH
			transl_table	11
13547	13302	gene
			gene	atpH
14941	14198	CDS
			codon_start	1
			product	ATP synthase CF0 subunit IV
			gene	atpI
			transl_table	11
14941	14198	gene
			gene	atpI
15888	15178	CDS
			codon_start	1
			product	ribosomal protein S2
			gene	rps2
			transl_table	11
15888	15178	gene
			gene	rps2
20220	16108	CDS
			codon_start	1
			product	RNA polymerase beta subunit
			gene	rpoC2
			transl_table	11
20220	16108	gene
			gene	rpoC2
23222	22772	CDS
22010	20383
			codon_start	1
			product	RNA polymerase beta subunit
			gene	rpoC1
			transl_table	11
23222	20383	gene
			gene	rpoC1
26440	23228	CDS
			codon_start	1
			product	RNA polymerase beta subunit
			gene	rpoB
			transl_table	11
26440	23228	gene
			gene	rpoB
27704	27784	tRNA
			product	tRNA-Cys
			gene	trnC-GCA
27704	27784	gene
			gene	trnC-GCA
28688	28777	CDS
			codon_start	1
			product	cytochrome b6/f complex subunit VIII
			gene	petN
			transl_table	11
28688	28777	gene
			gene	petN
29640	29536	CDS
			codon_start	1
			product	photosystem II protein M
			gene	psbM
			transl_table	11
29640	29536	gene
			gene	psbM
30638	30565	tRNA
			product	tRNA-Asp
			gene	trnD-GUC
30638	30565	gene
			gene	trnD-GUC
31126	31043	tRNA
			product	tRNA-Tyr
			gene	trnY-GUA
31126	31043	gene
			gene	trnY-GUA
31270	31198	tRNA
			product	tRNA-Glu
			gene	trnE-UUC
31270	31198	gene
			gene	trnE-UUC
31952	32023	tRNA
			product	tRNA-Thr
			gene	trnT-GGU
31952	32023	gene
			gene	trnT-GGU
33348	34409	CDS
			codon_start	1
			product	photosystem II protein D2
			gene	psbD
			transl_table	11
33348	34409	gene
			gene	psbD
34357	35778	CDS
			codon_start	1
			product	photosystem II CP43 chlorophyll apoprotein
			gene	psbC
			transl_table	11
34357	35778	gene
			gene	psbC
36096	36009	tRNA
			product	tRNA-Ser
			gene	trnS-UGA
36096	36009	gene
			gene	trnS-UGA
36430	36618	CDS
			codon_start	1
			product	photosystem II protein Z
			gene	psbZ
			transl_table	11
36430	36618	gene
			gene	psbZ
36920	36989	tRNA
			note	anticodon:UCC
			db_xref	GeneID:36935790
			product	tRNA-Gly
			gene	trnG-UCC
			locus_tag	DR451_pgt013
36920	36989	gene
			db_xref	GeneID:36935790
			gene	trnG-UCC
			locus_tag	DR451_pgt013
37213	37141	tRNA
			product	tRNA-Met
			gene	trnfM-CAU
37213	37141	gene
			gene	trnfM-CAU
37664	37362	CDS
			codon_start	1
			product	ribosomal protein S14
			gene	rps14
			transl_table	11
37664	37362	gene
			gene	rps14
39998	37794	CDS
			codon_start	1
			product	photosystem I P700 apoprotein A2
			gene	psaB
			transl_table	11
39998	37794	gene
			gene	psaB
42276	40024	CDS
			codon_start	1
			product	photosystem I P700 apoprotein A1
			gene	psaA
			transl_table	11
42276	40024	gene
			gene	psaA
45024	44901	CDS
44167	43938
43199	43047
			codon_start	1
			product	photosystem I assembly protein Ycf3
			gene	ycf3
			transl_table	11
45024	43047	gene
			gene	ycf3
45859	45945	tRNA
			product	tRNA-Ser
			gene	trnS-GGA
45859	45945	gene
			gene	trnS-GGA
46852	46256	CDS
			codon_start	1
			product	ribosomal protein S4
			gene	rps4
			transl_table	11
46852	46256	gene
			gene	rps4
47040^	47041	misc_feature
			note	Geneious type: Editing History Deletion
47478	47406	tRNA
			product	tRNA-Thr
			gene	trnT-UGU
47478	47406	gene
			gene	trnT-UGU
47902	47936	tRNA
48427	48476
			product	tRNA-Leu
			gene	trnL-UAA
47902	48476	gene
			gene	trnL-UAA
47908	48446	gene
			gene	trnL
48844	48916	tRNA
			product	tRNA-Phe
			gene	trnF-GAA
48844	48916	gene
			gene	trnF-GAA
49933	49457	CDS
			codon_start	1
			product	NADH-plastoquinone oxidoreductase subunit J
			gene	ndhJ
			transl_table	11
49933	49457	gene
			gene	ndhJ
50896	50039	CDS
			codon_start	1
			product	NADH-plastoquinone oxidoreductase subunit K
			gene	ndhK
			transl_table	11
50896	50039	gene
			gene	ndhK
51138	50776	CDS
			codon_start	1
			product	NADH-plastoquinone oxidoreductase subunit 3
			gene	ndhC
			transl_table	11
51138	50776	gene
			gene	ndhC
52836	52799	tRNA
52225	52189
			product	tRNA-Val
			gene	trnV-UAC
52836	52189	gene
			gene	trnV-UAC
53081	53009	tRNA
			product	tRNA-Met
			gene	trnM-CAU
53081	53009	gene
			gene	trnM-CAU
53616	53215	CDS
			codon_start	1
			product	ATP synthase CF1 epsilon subunit
			gene	atpE
			transl_table	11
53616	53215	gene
			gene	atpE
55109	53613	CDS
			codon_start	1
			product	ATP synthase CF1 beta subunit
			gene	atpB
			transl_table	11
55109	53613	gene
			gene	atpB
55889	57316	CDS
			codon_start	1
			product	ribulose bisophosphate carboxylase
			gene	rbcL
			transl_table	11
55889	57316	gene
			gene	rbcL
57810	59219	CDS
			codon_start	1
			product	acetyl-CoA carboxylase carboxyltransferase beta subunit
			gene	accD
			transl_table	11
57810	59219	gene
			gene	accD
59883	59993	CDS
			codon_start	1
			product	photosystem I subunit VIII
			gene	psaI
			transl_table	11
59883	59993	gene
			gene	psaI
60435	60989	CDS
			codon_start	1
			product	photosystem I assembly protein Ycf4
			gene	ycf4
			transl_table	11
60435	60989	gene
			gene	ycf4
61746	62435	CDS
			codon_start	1
			product	envelope membrane protein
			gene	cemA
			transl_table	11
61746	62435	gene
			gene	cemA
62640	63602	CDS
			codon_start	1
			product	cytochrome f
			gene	petA
			transl_table	11
62640	63602	gene
			gene	petA
64436	64314	CDS
			codon_start	1
			product	photosystem II protein J
			gene	psbJ
			transl_table	11
64436	64314	gene
			gene	psbJ
64686	64570	CDS
			codon_start	1
			product	photosystem II protein L
			gene	psbL
			transl_table	11
64686	64570	gene
			gene	psbL
64833	64714	CDS
			codon_start	1
			product	photosystem II cytochrome b559 beta subunit
			gene	psbF
			transl_table	11
64833	64714	gene
			gene	psbF
65093	64842	CDS
			codon_start	1
			product	photosystem II cytochrome b559 alpha subunit
			gene	psbE
			transl_table	11
65093	64842	gene
			gene	psbE
66035	66130	CDS
			codon_start	1
			product	cytochrome b6/f complex subunit VI
			gene	petL
			transl_table	11
66035	66130	gene
			gene	petL
66318	66431	CDS
			codon_start	1
			product	cytochrome b6/f complex subunit V
			gene	petG
			transl_table	11
66318	66431	gene
			gene	petG
66614	66541	tRNA
			product	tRNA-Trp
			gene	trnW-CCA
66614	66541	gene
			gene	trnW-CCA
66894	66821	tRNA
			product	tRNA-Pro
			gene	trnP-UGG
66894	66821	gene
			gene	trnP-UGG
67325	67459	CDS
			codon_start	1
			product	photosystem I subunit IX
			gene	psaJ
			transl_table	11
67325	67459	gene
			gene	psaJ
67943	68143	CDS
			codon_start	1
			product	ribosomal protein L33
			gene	rpl33
			transl_table	11
67943	68143	gene
			gene	rpl33
68507	68812	CDS
			codon_start	1
			product	ribosomal protein S18
			gene	rps18
			transl_table	11
68507	68812	gene
			gene	rps18
69422	69030	CDS
			codon_start	1
			product	ribosomal protein L20
			gene	rpl20
			transl_table	11
69422	69030	gene
			gene	rpl20
70302	70189	gene
145182	145971
			trans_splicing	
			gene	rps12
70302	70189	gene
98660	97819
			trans_splicing	
			gene	rps12
73070	74596	CDS
			codon_start	1
			product	photosystem II 47 kDa protein
			protein_id	AWA25476.1
			gene	psbB
			transl_table	11
73070	74596	gene
			gene	psbB
74763	74864	CDS
			codon_start	1
			product	photosystem II protein T
			gene	psbT
			transl_table	11
74763	74864	gene
			gene	psbT
75068	74937	CDS
			codon_start	1
			product	photosystem II protein N
			gene	psbN
			transl_table	11
75068	74937	gene
			gene	psbN
75171	75392	CDS
			codon_start	1
			product	photosystem II phosphoprotein
			gene	psbH
			transl_table	11
75171	75392	gene
			gene	psbH
75506	75511	CDS
76271	76912
			codon_start	1
			product	cytochrome b6
			gene	petB
			transl_table	11
75506	76912	gene
			gene	petB
77117	77124	CDS
77826	78300
			codon_start	1
			product	cytochrome b6/f complex subunit IV
			gene	petD
			transl_table	11
77117	78300	gene
			gene	petD
79490	78480	CDS
			codon_start	1
			product	RNA polymerase alpha subunit
			protein_id	AWA25482.1
			gene	rpoA
			transl_table	11
79490	78480	gene
			gene	rpoA
79983	79567	CDS
			codon_start	1
			product	ribosomal protein S11
			gene	rps11
			transl_table	11
79983	79567	gene
			gene	rps11
80235	80122	CDS
			codon_start	1
			product	ribosomal protein L36
			gene	rpl36
			transl_table	11
80235	80122	gene
			gene	rpl36
80586	80353	CDS
			codon_start	1
			product	translation initiation factor 1
			gene	infA
			transl_table	11
80586	80353	gene
			gene	infA
81109	80705	CDS
			codon_start	1
			product	ribosomal protein S8
			gene	rps8
			transl_table	11
81109	80705	gene
			gene	rps8
81625	81257	CDS
			codon_start	1
			product	ribosomal protein L14
			gene	rpl14
			transl_table	11
81625	81257	gene
			gene	rpl14
83021	83013	CDS
82134	81736
			codon_start	1
			product	50S ribosomal protein L16
			gene	rpl16
			transl_table	11
83021	81736	gene
			gene	rpl16
83790	83134	CDS
			codon_start	1
			product	ribosomal protein S3
			gene	rps3
			transl_table	11
83790	83134	gene
			gene	rps3
84227	83775	CDS
			codon_start	1
			product	ribosomal protein L22
			gene	rpl22
			transl_table	11
84227	83775	gene
			gene	rpl22
84556	84278	CDS
			codon_start	1
			product	ribosomal protein S19
			gene	rps19
			transl_table	11
84556	84278	gene
			gene	rps19
84449	115296	repeat_region
			rpt_type	inverted
			note	inverted repeat B
86101	85709	CDS
85046	84612
			codon_start	1
			product	ribosomal protein L2
			gene	rpl2
			transl_table	11
86101	84612	gene
			gene	rpl2
86359	86120	CDS
			codon_start	1
			product	ribosomal protein L23
			gene	rpl23
			transl_table	11
86359	86120	gene
			gene	rpl23
86633	86560	tRNA
			product	tRNA-Ile
			gene	trnI-CAU
86633	86560	gene
			gene	trnI-CAU
86935	93204	CDS
			codon_start	1
			product	hypothetical protein RF2
			gene	ycf2
			transl_table	11
86935	93204	gene
			gene	ycf2
94184	94104	tRNA
			product	tRNA-Leu
			gene	trnL-CAA
94184	94104	gene
			gene	trnL-CAA
96973	96197	CDS
95517	94762
			codon_start	1
			product	NADH-plastoquinone oxidoreductase subunit 2
			gene	ndhB
			transl_table	11
96973	94762	gene
			gene	ndhB
97765	97298	CDS
			codon_start	1
			product	ribosomal protein S7
			gene	rps7
			transl_table	11
97765	97298	gene
			gene	rps7
98660	97819	gene
			gene	rps12
100418	100489	tRNA
			product	tRNA-Val
			gene	trnV-GAC
100418	100489	gene
			gene	trnV-GAC
100717	102207	rRNA
			product	16S ribosomal RNA
			gene	rrn16
100717	102207	gene
			gene	rrn16
102489	103474	gene
			gene	trnI
102502	102543	tRNA
103485	103519
			product	tRNA-Ile
			gene	trnI-GAU
102502	103519	gene
			gene	trnI-GAU
103512	104484	gene
			gene	trnA
103576	103613	tRNA
104415	104451
			product	tRNA-Ala
			gene	trnA-UGC
103576	104451	gene
			gene	trnA-UGC
103989	104578	gene
			gene	rrn23S
104611	107420	rRNA
			product	23S ribosomal RNA
			gene	rrn23
104611	107420	gene
			gene	rrn23
107519	107621	rRNA
			product	4.5S ribosomal RNA
			gene	rrn4.5
107519	107621	gene
			gene	rrn4.5
107880	108000	rRNA
			product	5S ribosomal RNA
			gene	rrn5
107880	108000	gene
			gene	rrn5
108227	108300	tRNA
			product	tRNA-Arg
			gene	trnR-ACG
108227	108300	gene
			gene	trnR-ACG
108986	108915	tRNA
			product	tRNA-Asn
			gene	trnN-GUU
108986	108915	gene
			gene	trnN-GUU
117478	115241	CDS
			codon_start	1
			product	NADH-plastoquinone oxidoreductase subunit 5
			gene	ndhF
			transl_table	11
117478	115241	gene
			gene	ndhF
118373	118546	CDS
			codon_start	1
			product	ribosomal protein L32
			gene	rpl32
			transl_table	11
118373	118546	gene
			gene	rpl32
119202	119281	tRNA
			product	tRNA-Leu
			gene	trnL-UAG
119202	119281	gene
			gene	trnL-UAG
119428	120393	CDS
			codon_start	1
			product	cytochrome c heme attachment protein
			gene	ccsA
			transl_table	11
119428	120393	gene
			gene	ccsA
122096	120594	CDS
			codon_start	1
			product	NADH-plastoquinone oxidoreductase subunit 4
			gene	ndhD
			transl_table	11
122096	120594	gene
			gene	ndhD
122484	122239	CDS
			codon_start	1
			product	photosystem I subunit VII
			gene	psaC
			transl_table	11
122484	122239	gene
			gene	psaC
123050	122745	CDS
			codon_start	1
			product	NADH-plastoquinone oxidoreductase subunit 4L
			gene	ndhE
			transl_table	11
123050	122745	gene
			gene	ndhE
123807	123277	CDS
			codon_start	1
			product	NADH-plastoquinone oxidoreductase subunit 6
			gene	ndhG
			transl_table	11
123807	123277	gene
			gene	ndhG
124672	124160	CDS
			codon_start	1
			product	NADH-plastoquinone oxidoreductase subunit I
			gene	ndhI
			transl_table	11
124672	124160	gene
			gene	ndhI
126922	126371	CDS
125312	124773
			codon_start	1
			product	NADH-plastoquinone oxidoreductase subunit 1
			gene	ndhA
			transl_table	11
126922	124773	gene
			gene	ndhA
125598	125598	misc_feature
			note	Geneious type: Editing History Replacement
125606	125606	misc_feature
			note	Geneious type: Editing History Replacement
128105	126924	CDS
			codon_start	1
			product	NADH-plastoquinone oxidoreductase subunit 7
			gene	ndhH
			transl_table	11
128105	126924	gene
			gene	ndhH
128457	128203	CDS
			codon_start	1
			product	ribosomal protein S15
			gene	rps15
			transl_table	11
128457	128203	gene
			gene	rps15
159341	128494	repeat_region
			rpt_type	inverted
			note	inverted repeat A
134411	128748	CDS
			codon_start	1
			product	hypothetical protein RF1
			gene	ycf1
			transl_table	11
134411	128748	gene
			gene	ycf1
134804	134875	tRNA
			product	tRNA-Asn
			gene	trnN-GUU
134804	134875	gene
			gene	trnN-GUU
135563	135490	tRNA
			product	tRNA-Arg
			gene	trnR-ACG
135563	135490	gene
			gene	trnR-ACG
135910	135790	rRNA
			product	5S ribosomal RNA
			gene	rrn5
135910	135790	gene
			gene	rrn5
136271	136169	rRNA
			product	4.5S ribosomal RNA
			gene	rrn4.5
136271	136169	gene
			gene	rrn4.5
139179	136370	rRNA
			product	23S ribosomal RNA
			gene	rrn23
139179	136370	gene
			gene	rrn23
139801	139212	gene
			gene	rrn23S
140278	139306	gene
			gene	trnA
140214	140177	tRNA
139375	139339
			product	tRNA-Ala
			gene	trnA-UGC
140214	139339	gene
			gene	trnA-UGC
141288	141247	tRNA
140305	140271
			product	tRNA-Ile
			gene	trnI-GAU
141288	140271	gene
			gene	trnI-GAU
143073	141583	rRNA
			product	16S ribosomal RNA
			gene	rrn16
143073	141583	gene
			gene	rrn16
143372	143301	tRNA
			product	tRNA-Val
			gene	trnV-GAC
143372	143301	gene
			gene	trnV-GAC
146025	146492	CDS
			codon_start	1
			product	ribosomal protein S7
			gene	rps7
			transl_table	11
146025	146492	gene
			gene	rps7
146817	147593	CDS
148273	149028
			codon_start	1
			product	NADH-plastoquinone oxidoreductase subunit 2
			gene	ndhB
			transl_table	11
146817	149028	gene
			gene	ndhB
149606	149686	tRNA
			product	tRNA-Leu
			gene	trnL-CAA
149606	149686	gene
			gene	trnL-CAA
156855	150586	CDS
			codon_start	1
			product	hypothetical protein RF2
			gene	ycf2
			transl_table	11
156855	150586	gene
			gene	ycf2
157157	157230	tRNA
			product	tRNA-Ile
			gene	trnI-CAU
157157	157230	gene
			gene	trnI-CAU
157689	158081	CDS
158744	159178
			codon_start	1
			product	ribosomal protein L2
			gene	rpl2
			transl_table	11
157689	159178	gene
			gene	rpl2
