# Supplementary material for: Plastome comparison and phylogenomics of Fagopyrum (Polygonaceae): insights into sequence differences between Fagopyrum and its related taxa
Source: BMC Plant Biol. 2022 Jul 14;22:339. doi: 10.1186/s12870-022-03715-5 (PMC9281083; doi:10.1186/s12870-022-03715-5)
Supplement: Supplementary file 2 — Additional file 2. Plastome DNA Sequences of Fagopyrum. [file 12870_2022_3715_MOESM2_ESM.zip › F. statice.fasta]

>867
TGGGCGAACGACGGGAATTGAACCCGCGCATGGTGGATTCACAATCCACTGCCTTGATCCACTTGGCTACATCCGCCCCTATGTTCCGTACTTGAAAATAATTAAAATTCTACTCACTATTTTTCGTTTTTTTTTAGTTTGTTTTAAAATATCTCTCTCTTGAATATAAAAAAATTTCGCAAAAACCAACGACAACAAAAAGGACATAAGCGAATGCGGCCATAAAAAAAATATACAGAAAGTACAACATCCAATCATCACTTAAACCATTTAAAATTTTCTAGTAAATCTTCTTTTTTTAAACTGGAATTTAAAAACAGAAGGTAAGGAAAACTGATAACTTATTCGAATTAGAAGGTATATGGTATATAATAATAATTAAAGGAGCAATACCAACCCGCTCGATATAACAAGAAGTTGGTTATTGCTCCTTTAATTTCAAAAACTCGACTACACTAAGACCAAAATCTTACCCATTGATAGATGGAGCTTGGGTTGCAGCTAGGTCTAGAGGGAAGTTATGAGCATTACGTTCATGCATAACTTCCATACCAAGATTAGCGCGGTTAATAATATCAGCCCAAGTATTAATTACACGACCTTGACTATCAACTACAGATTGGTTGAAATTGAAGCCGTTTAGATTAAATGCCATAGTACTAATACCTAAAGCAGTAAACCAGATACCTACTACAGGCCAAGCAGCTAAGAAGAAATGTAAAGAACGAGAATTGTTGAAACTCGCATATTGGAAGATTAATCGGCCAAAATAACCATGAGCAGCTACGATATTATAAGTTTCTTCCTCTTGACCAAATCTGTAACCTTCATTAGCGGATTCATTTTCTGTGGTTTCCCTGATCAAACTAGAGGTTACCAAAGAACCATGCATAGCACTGAATAGGGAGCCGCCGAATACACCAGCTACGCCTAACATGTGAAATGGGTGCATAAGGATGTTGTGCTCAGCCTGGAATACAATCATAAAGTTGAAAGTACCAGAAATTCCTAGAGGCATACCATCAGAAAAGCTTCCTTGACCAATTGGGTAGATCAAGAAAACAGCAGTAGCAGCCGCAACAGGAGCTGAATACGCAACAGCAATCCAAGGGCGCATACCCAGACGGAAACTAAGTTCCCACTCACGACCCATGTAACAAGCTACACCAAGTAAGAAGTGTAGAACAATTAGCTCATAAGGACCACCATTGTATAACCATTCATCAACAGATGCAGCTTCCCATATTGGATAAAAGTGCAAACCGATAGCCGCAGAAGTAGGAATAATGGCACCAGAAATAATATTGTTTCCGTAAAGAAGAGATCCAGAAACAGGTTCACGAATACCATCAATATCTACCGGAGGAGCCGCAATGAAGGCTATAATAAATACAGAAGTTGCGGTCAATAAGGTAGGGATCATCAAAACGCCAAACCATCCAATGTAAAGACGGTTTTCAGTACTGGTTATCCAGTTACAAAAACGACCCCATAGGCTTTCGCTTTCGCGTCTCTCTAAAATTGCAGTCATGGTAAAAAAATCTTGGTCTATTTCATTTAATCATCAGGGACTCCCAAGCACACAAATTCTCTATAATCTCGAATGAGATTTAAAATAGATAATTGAAGGCTTGTTATTCACCAGTATAACACGACTTATATGCCCGTGTCAACCAATATAAATCTAAGTCCAGCAGAATTTTTTGTGAAAAAATGAATTATATAGAAAAGTTTGATACACATAGGACTTCGATATGATAATTCATATGGGTTGCCCGGGGCTCGAACCCGGAACTAGTCGGATGGAGTAGATCTTTTACTTATAAAAAAAACGAATAAGAGAAAAATCCCTCCCCAAACCGTGCTTGCATTTTTCATTGCACACAGCTTTCCCTATATACACATATAAATAAAACTCCGTTACTTTCCTAGAGGGAAAGTTGAATACTCAGTTGATTCAAACCCTACTGTATGAACATTTCAGAATAGAAATGGATGCGTTTTTTTACTAGAATTTCGATTTCATTCATTTAATTAGATAGTTTCATAATCAATATCAATCATTATGACTGGCCAAATCATGAATAAAAAAAATATCCAAATACCAAACGCGTCCTCTATATAACCTTCGTGAAATAGAAGAATCTCTTGATAAGATCAAAGAAATAACTTTTTCTTCCGTAATAAAAAATTCTTCCAAAAATTCTGGACCTAACCTTCTCAAAAAAGCACGGACGGTGCTTTTATGTTTACGAGCCAACGTTCTAGCACAAGAAAGTCTAAGGATATACTTTATCCGATATAACCCCCCTTTTTTTGAGGATCCACTGTAATAATGAGACAGATTTCTACACATACGCCCAAATCGGCGAATAATATCAGAATCTGATAAATCAGACCAGGCTGGCTTACTAATGGGATGTCCTAATACATTACAAAATTTCGCTTTAGCCAAGGATCCAATCAGAGACATAATTGGAACTAGGATCTCAAACTTCTTAATACCATTATCTATTAAGAATGCATTTTCTAACATTTGACTCCGTACCACGGACCGGTTTAGTCGGACACTTAAAAGAAAACCCATAAAGTCAATGGGCTGATTTGATGATTTATTGATATAAATTCTTCTTGTTTGTAACCATAGGGAAAAATTACATTGCCAGAAATGTACAAAGTAATATTTCAATTTCGTCATCAGAAGAAATGTCTCCCTTGAAGCCAGAATCCATTTTCCTTGATACCTAACATAATGCAGAAAAGGATCCTTGAAAAACTGTAGGATAACCCTAAAACGTTGAGTAAATACGTTTACTAAATGTTCTAACTTTAGGTAGAAATAGACTCGCGCAAGAAGGACTCCGTACGAGGTTGATCGCAAATGAGAGGACTCGTTGCGGAGAAAAACGAAGATGGATTCACATTCATGCACATAGGAATTATATAGGAACAATAAGAATCTTTGATTCTTATTTTTTGAAAAATAGGAAATGGATCCCTTTAGAGTAATAACACTATTACAATACTCATAAAGAAATAATCGCAATAAATGCAAACAAGAGCTATCTTTTACCCAATAACGAATAGTTTGAACCAAGATTTCCAGATGGACAGGGTGAGGTATCAATATATCTAACACATGGTTTAAACGTGAAAATTTGTCCTCTAAAAAAGGAAATATTGAATGAATTGATCGTAAATTTTTATATTTTTTTCGTTCTTTTCCTTTTAGGGAAGACATTAATCGCATAGAAAATGGAATTTCTGAAATAGCTGCAAATCCCTCTGAGATCCGTTGGGAATACAAATTTTTCTTGGGCACAAGAAATGCATTTTTGTTAGAATCATTAACAGAAAGAATCAAAAAATTCTGTTGATACATTCGAATAACTAAACGTTTTACAACTAGTAAACTGTATTTTGTCTCATAACCTTTTTTTGTATTTGACAACAAAATGGACCTATTTAAACCTAAATCCTGATCATGTCCAAGCGCATAAATATATTCCTGAAAGATAAGTGGATATAAAAAATCGTCTTGCCAAGATCGATATAGTTCTAAATATCCTTTGAATTCCTCCATTTAAAATGAGACCGAAAACGAAAAGTAGAGGGTTTCTCGGGTTATAAAATGATATATAGTGCGATACAGTCAAAACAAGGTATTCTAGTACAATTACAAAATAATAGATAGATACCTCGGAGGTAAACTTATCAACGGACTCTCTCTCTTTTTTCCATCTAATTAATGGCTTTCTTTACTATACCTATATAATATAGGATAATTAATATAGGCTAAGAAGATGTTTAGAAATCCTTTATTTTTTCAACCTAATCACTCTTTTGATTTTGGAAAAAAGTATCCTTATCAACATACTCTTTCTTTTACACATTCATTTCCATTTTCTTTTCTAATGAAAAATGGCTAATAGTTAGGATTCACTAAAAAATAAGTAATCCACTCCGGAAAAAGCCTTTCCCGCATCAGTCACTAATCTATTTTAACGTTTAATTAGGTTAGGGCAAGTAATCGTTCCAATTAAGAACAAAAGCTCGTTGCTTTTTCTTTTCCTACAATTAGAGCCATAAGGCTCGATCCATGTATTCAATCGACCCAACTTTGAATTCGTTTCGCTCTTATTATAGTAAATAGGTTTTCAATCGACCCAACTTTGAATTCGTTTCGCTCTTATTATAGTAAATAGGTTTTCGTGAATGCTTAGAGCGAAACGAATTCAAAAATATCCTACGACATGCTCTTTTTTCCATTCATTCCTTTCAGGATCAGTCGTGATCTTACAAACTCTACCGATGATGTGGACGAATCCCTTGCTTCATCCAAATGTGTAAAAGACCCTAGCCGCACTTAAAAGCCGAGTACTCTACCGTTGAGTTAGCAACCCAAGGAAAGTATATATAGTATATAGATACAATCGAGATCAAAAAACAAAAATTTTCAAATAAAAAAATTCTAGACCACTTCGTAGATATTCTCATCATATTTTCTATGTTCTTTCTCTATCTTTATCTTTCTATCTCTATTTTTTCAGATATTCTTTTTCACTTTATTCTTTTTTTATTATTATCAATCCATTTTATCCATTTCCAAATTTATCTAAATTTTATATGTAGGACAAAAAATAGCGAAAAAAAGAACCCATTTACACTTGAATTATATTTGGTCACTACACTCTTGTCAATATGTATGTTAAAAAAAAAAGAACTTGTGTTGGATTGGCACTATCTAAATAAGGTACACGATTAGAAAGGAGTGTAGATAGCAATAAAAAAGAAGGTGAAAAAATAGAAATACCTATATATATATCAAATAATTTTTTTTTTAGTATAGTTCCAAGGAAAACCATCCAACTGAAAGAAATGTCAGAATTTTCTATTGCTAGATCCAATTCCTACCTTTAGTTACTTGGTCAATATAATATAACTTTCTTCATTTGTTCGCTTGATCTTTTTTCAAGACATCGTATATTAAAAAAAGCTATTTGGATCATTCATTAGAAGACACAGTCCCTTACGGGAACAGTGCAAAATAGGTATGAATAGAGCAAAAAAGGGTGGGAATAAGAAAGAAAGGATTATATCAAACTATATACGAATCGCTCAAATCTCTTTCTTATTTTTAATTAAGTAAGTGAATTTTTTTTTCATTAGGGCGAAGTTCTTTTAAAACCTCTGCCTTCTTTAAAATATCATAAACAATTCCAGTAGGTTGAGCGCCCCTTTCAAGAAAATATAGAATAGCGGGAACATTTAAATAAGTTTGATTCTTTATCGGATCATAAAAACCAACTTTCCGAAGATCTCTTCCTTCTCTTCGGGACCGAACAGCAATTGCAACAATTCGATAGACGGCTCATTGGGATAGATTATATGAACAATACCCCCCCTAGAAACGTATAAGAAGTTTTCTCCTCGTACGGCTCAAGAAAAATGCTTTATTATTATTTTTTTTTTCACGTTATATAGAATATAAATGGCAAATAGATCCACAAAAGCATCAAATTACTAAGAATTAAGTCCCCTTTTGCTCTTATTCTTCTTTCCGGAAAACCCATTTGCACTCATAACTCAAATTGAATACCTCTCAAATAGCTCAAAAGAAACATTTCATTTATTGAGTGGTCTCTAACCCCCCTTTGTTTGGCTTATTTAAACCTCTATTGGAATTCTTCATTCTAATCCAATTGTTAATACAATTGATAATGAAAAGGGCCTTTTCTTGTTTGAGAATCTCTTTGCTTTGAATCATTAGGTTTATACATTACTTCGTTGATCTTTAATCCTGTCAAAATGGCAGCAACATACCCTTTTTGTAATTGTTTATCAAAGAAAAGAATCATACAAACGCTTGATTCTCTCACAATATACTTTGTTATTGAAAAGGGTTTATCAATTCCAACAAATTTTCTTGGAAACTTGGTGGCATTGCATCTTTTATATTTTTCTGTCAAAAATATACTTACGAAGTTGTTCTAATTTATTGATTCACACTAACCCTAGATTCTTGCTCTTAAGAAATGCCTCAATACTTTCTACTCGAGCTCCATCATGTACTAGTTTAAATTCACTACAACACAATAAAAAGTGTAGGTTCTAGTCTAACAGAACAGGGGATGTCGAGTCAAGAGCACCTTTTTATATTTATATAAAAAATGATGGATAAAAAAATCCACACCAGATCATGTCCGTCAAGTCGCACGTTGCTTTCTACCACATCGTTTCAAACGAAGTTTTACCATAACATTCCTCAAATTTTGAGTCGGTATGCAATTGATTCAATTATGGAATCGTGAATAGTCATTGGTTTAGTCGGTACATAGAAATGTATACTTTTTTGTATCGTATCAATATATATTGATAATATACAATAAAAAAGCCAAAAAGAAATCCAGTTTTTTATCGAACTCAGCATTAATGATAAAAAACGGAGAAGAAAAGCATTCTATCTAGATAAGACTACACCTTTTTTTTACAAACAGTCCCTTGGTCAAAGTAAAAAAAATTAGGACCGAATCCAGATGCTCTGGGACGGAAGGATTCGAACCTCCGAATAGCGGGACCAAAACCCGTTGCCTTACCACTTGGCCACGCCCCACTTAGATTTCGAATCTAGACTAATATTGTTATTGATTGTTCGTCAATTCCAATCAAAATATCGATAGGAGCCGGTCGATTGTTATTAGGATTTTCACACGTGTCGATAGAGAATTAAACCGAATTTCTTGATCATTACATATAATTTAATTAAGATAATGTATGAAAGTATGATTTCTTCTATTCTCTTTTAATTTGAGAATGGAAAAGTTTTTGATTGAGTCAGTTCAAAATAAAGAAAAGAAAGGATTTTTGATCTACTTTGCTTTCTTCATTTTTCACTTATCTTATATCAATAACTCAATCAAAATGCAATAATCTTCAAGAAAAAAGATGTCTGCTATGCTTAATTTTTTTAGTTTGATCTGTATTTGTCTTAATTCTGCCCTTTCTTCAAGTAATTTTTTATTCGCCAAATTGCCCGAGGCCTACGCATTTTTGAGTCCAATCGTCGATTTTATGCCAGTCATACCTTTACTCTTTTTTCTACTAGCCTTTGTTTGGCAAGCTGCTGTCAGTTTTCGATAAGATTAAAAATCTTGTCCTAGAAAAATTAACGATTTATTCGATAAAAAAAATGAGAAAGAGATTATACTAATAAATGAAAAGATCAAATACGTCTTATAGCATGAACTCTCGCTTTAATTTTCAAATATAAAAACGGATAGCCTCGAAAAAAGGGAATCACTTCCTTTCTCGTTCTACCAAAAATTTCCGTGAAAAACCTTGTGAGGTCTTCTTTTTATGTTTGATATAACCGGAGGCTTCTAATACTTAACAAAATAAATGAATTAAATTTTTTCGAGTTCCAGAAACTACTTAAATTCTCGGTGTCAAAGTAAAAATAGAATATGAATATATGGGGGAATCTAGTTTCTTTTTTCCACAAAAAGATCTTGGAGATTGTGTAATGCTTACTCTCAAACTCTTCGTTTACACAGTAGTGATATTCTTTGTTTCTCTCTTCATTTTCGGATTTCTATCTAATGACCCAGGACGTAATCCTGGACGCGAAGAATAAAAGAGGAGTTTTATTGATAAAAAAATTTAGAAAAATACAAAATTACCAACATAAACGGAAAGAGAGGGATTCGAACCCTCGGTACGAATGACTCGTACAACGGATTAGCAATCCGGCGCTTTCGTCCACTCAGCCATCTCTCCCTATTGAAAATTGAAAAAAAGTAATTACAAAAAAGAATTTACTATAATTAGATTACACATAACGTGCCAAAAATCTTTTTTTTTTCAAATTTTTCTAGGTTTTCAATAAATATATATAATAATGCAAATTTGAATTCTAAATTCTTTACTAGAGAAGAATTTATACATTCTATATTTATATATTATATTCGTATTGTATTATACTATAGTAGTATATCTAGAATTAGAATAATTAAACTGAAATAGAAGTCCAATTTTTGAGTTTTTTCTATTTAATATTAATACATTATTAATTATATTATATATATACTAATATATATAAACATAATATATAAAAATTATAAATACATATCGAAAAAAATACATACAATAAATATATTCTAATATATATAAACATAATATATAAAAATTATAAATACATATCGAAAAAAATACATACAATAAATATATTCAATCTTAAATTACGTTAAATAAAAAATCTATAAAATAGAAATACATACAAGATATACTACAAGGTTTATCCGAAATTCCAACTCAACTAAACTAAGGATTCAATAACAAGAAAAATTCAATCAATCAATATAAATAAAAACATAAATACCTCTCCCGAAGGACCTTATATTCCCACGGCCTGGCCTGGTCAACGCCTCGCCGGGCCTTTTTTTTAGTTCAACGGATCATAGATAGAAAATTCCTTGTATTTTTCGATAACTCTATTAATATAGATACTCATAATTAAGAGAGGATCTTCTATTTTCGGCAAGGATTCCTCTTCAGTTTTATTATACGATATGCTATAGAAATAAAATAACAAGTATTTTGTTTTATTGAAGCAAGAACAAAAAAAAGAATGTTTCTAATCTTTCGATATCAAATAAAAATGCCCTTTTGATTATCCTTTCGTTTTTTTTAAGAAAACTAGAAGAGTTTCTTGCACAATTCACGTCTATTATAGCTTTAGCGATTTTCTGTAAACGTATCTCTCAAAATTTCTCCACTAAAAATAGAACTTCGTGCTTAGTTATTTAACTCTCTTTTCTGATTCTCCTCCTCCGAAAAAGCCCAATACTCTCACAGTTTTAATTTTATGATCCTATCTTGATTACGTTAAATTTCATTGTTCGACAAAAGTTCCATTTCGATACAATAATCGAAATGTAGCGGGTATAGTTTAGTGGTAAAAGTGTGATTCGTTCTTTAAAAGTTAAGGGATCTTTTGATTCCTAATCTGCTAAAAACTCTATTTCTTAAAAGGAATTAATCCTTTACCTGTCGATGACAAATTTGAGGAAGGATTTTCAATTCTCATAATTTGTATCCAAGGATCAATTATTAATTGAATAATGAATAAATAATTGAAAATTTGGATTATGAAATTATGAAACATAATTGGTTTTAAATTGGATCAATACTTCCAATTGAATGAGTATGAGTAAAGAATCCATGGATGAAGATAGAAATCTAAATTTTTAATCGTAACTAAATCTTCAATTTTTTATTTGTTTGTAGAAAGGACATTGAAGCAAAGAGTGGCTAAAAAACCATGACTTTAGTTTACTAAAGTCATCGATCGGCATATTCTTTTAGCCCGGTAGAAACAAAATGTTTTTCCTCAAGATTCTCTAAAATAGAAATAGAGAACGAAGTAACTAGAAAGACTTTTAGAATACCCATCTTCTAGAGGGATCATCTAGAAAGCGAGTACTTTTGAATGCCGTCACTTCAGGCAAAAGCTGACATAGATGTTATGGGTTCCTTTTTTTTTTCCATTCGAAATTTCGATATGGCAATTTCTCCATCTTCCATAAAGGAGCCGAATGAAATAAAAATTTCATGTTCGGTTTTGAATTAGAGACGTTAAAAATGAAAAACAGACGTCGACTATAACCCCTAGCCTTCCAAGCTAACGATGCGGGTTCGATTCCCGCTACCCGCTCTATCTTTTTTAATGCATCCAAAAATTAATTAATTCCCGAAATTTTTTCATCTCACATCACATACAACCCGATTCGAACAATAAATAGGAAAAAAAATCTTAATGAGAAGCGTCCATTGTCTAATGGATAGGACAGAGGTCTTCTAAACCTTTGGTATAGGTTCAAATCCTATTGGACGCAATTTTTTTCCATATGTTTTTTTCGATATCTATGGGATTTTTTTATATTCTAAAAGATAAAGAATTTGAATCAGAAATGTTTCTTTTAGGTTAGATTAAAAAAAATATCAAAGTATTTCTTTGATTAGTAATCTAAGAAGGCTCCATTTCTTTATGCCTATTCCTGAAGTAGAAAACGTTCCATCTGTTCTTGAATACCTTCTTTTAAAAGGGCTTCCGCATCCTCGGTGAATGTCTTGGTAGAAGAGATAATTTCTTGAAACTGTGGTTTATTCGTTTTGAAGTACTTACGTAAGTCATCAAGAAATGGACTTACCTGTCCAATTTCTAATGAATCAAGATAACCATTCGTTCCAGTATAAATAGTCATTATCTGTTCTTCCACTGCCAGGGGGGAAGCTTGGGATTGCTTGAGCAATTCGCGTAATCGTTGACCTCTTGCCAATTGATTTTGAGTAACTTTATCGAGATCAGAAGCAAATTGTGCAAAGGCTTCTAATTCTGTGAATTGCGCCAGTTCCAATTTTAATTTGCCGGCCACTTGTTTCATGGCTTTAATTTGAGCTGCAGATCCCACTCTGGAAACAGAAATACCCACATTAATAGCAGGCCTGATTCCAGCATTGAATAGATCGGCGGATAAGAATATTTGTCCATCTGTAATAGAAATTACATTAGTAGGAATATAAGCCGAAACATCTCCTGATTGGGTCTCAACTATTGGTAAAGCGGTCATACTTCCTTCGCCTAAACGTGAACTTAATTTAGCGGCTCTTTCCAAAAGGCGTGAATGCAAATAAAAAACATCTCCTGGATAAGCTTCACGACCCGGCGGTCTTCGTAATAGAAGAGACATTTGTCGATAAGCCTGTGCTTGCTTGGAAAGATCATCATAAATGATTAAAGTGTGCCGTTCGCGGTACATAAAAAATTCAGCCAGTGCCGCTCCCGTATAAGGGGCAAGATATTGTAATGCAGCTGGAGAATCCGCAGTTTCGGCTACCACAATAGTATATTCCATTGCTGACCTTTCTTGTAAAGTAGTGACTACCTGCGCCACCGAAGATGCTTTTTGACCAATAGCTACATAAACACATATTACATTTTGGCCTTTTTGGTTGAGAATAGTATCCGTGGCTACTGCTGTTTTCCCAGTCTGTCTGTCTCCAATAATTAATTCTCGCTGACCGCGACCTATAGGAATCATCGAATCAATGGCAATAAGCCCCGTTTGAAGAGGCTCATATACGGAACGTCTCGAAATAATACCAGGAGCAGGAGATTCAATTAAGCGAAATTCCGAAGCTGAAATTTCACCTCTACCATCAATAGGTTTAGCCAGGGCATTTATAACACGACCCAAATAAGCCTCACTGACCGGTATCTGAGCAATTCTTCCTGTTGCTTTTACGGAACTTCCTTCTTGTATCATCAAACCGTCACCCATTAATACAACACCAACATTATTTGATTCCAAATTCAGAGCAATGCCTATTGTACCCTCTTCAAATTTGACTAATTCGCCTGCCATTACTTCATCAAGACCATGAATACGAGCAATGCCATCGCCCACTTGAAGTACAGTACCTATATTTACAATTTTGACTTCTCTATTATATTGTTCAATACGTTCGCGAATAATATTATAAATTTCATCAGCTCGAATGGTTGTCATGAGTCGTTCTTAAATTAAATGAATTCGTTTTTGGAAACAAAAAAAAAAATAATGCCTTACCCGCGGTATAAGAACTAGTCGATTATTTCTTTCATTGCGCCAAACATGCCAATATTAGCGTTGATGGTACGTAAATGTAACTCGTTACTCAAACAACTATTCAGGGTTCCTAGAGCTCCTTGTAAGGCTTGTTGGAAAACCCGCTGGCGGACTTGATTAATCGCTCTTTGTTGTTCAAAATGAATGGTTTCGTTTTTGTAATTTTCTAATTGTTCTAAAGTTTTATAAGTTGAATGAATCAAATTCAATTTGTCTCGTTCTATTTCAGAATATCCATTCACTCGAAACTGATCCGCTTCCGTTTCTACTTTCCGTAAGCGAGCCCGAGCTTTTTCTAGCTGTTCAACGGCCCTTCCGCGTAGTTCTTCTGAATTTCGAATAGTATTCACTATTCGAAGTTTTCGATTATCTAATAAATCACTTAATGAAAGTAGATTATCTTTCCATTCATTTCAAAACTTTCATGATCCCTTCCCGAACCAAACTTGAATCTTTCGATTCATTTGGCTCTCACGCTCAATTACTTCAAAATTTTTATGGTCAATTTCCATATCTTTTTTGAATGTAATGAACCTATCCTCTACTCTTTGCTCATATTCGAACAAAATTGGAAATGAATCAATAATTCAAGGCCAGAATATTTTGAGGACTCTTTTAACCAAACAAAAAAAATATGTAATTGTCAGCAACGTTGTTTTTTTTTTCAATCCAAAATAAATTTCGTATTTTATATTTATAAATAGGTCATCAACTCAGCATTTGGCCTTTAAACAAAAATGTAAAAAAAAAGAAAAAGGGTTCATCCCTTTCCCAATACCAATAAAAGTTTCAAATCGTTTTATCGATATGAGTGTTATATATCGATAAATTTCTAACTATTCCTTGGAAATGGAAAACCATTTCGGTATGAACATAGTGGTAGAAAGAGTACCACGCTGTACCTGAACTTCAAACGGTTTAGCTTTAACCATGTTAATAGTTCCACATTTTTGGTTGCTAGAGAATCAAAGTATATTTACCAACGAATCACGAAATGCTATGGTTCTTACATATGATTTTATAACATGATTTCTTAATTTATTCAGAAGTAATTCGCGAGATCATGCACCTTTCGTTACTAGTTATACCGAAAGGGATGCAGCTGGTTGAATCCAGTCTATTCTTGAAATAAACAACTCGCACACACTCCCTTTCCAAAAAAGATCAATACACCAATCACTACACTTAGATTTATTGGATTTGTTGCTAAAATATCGGTATTAAATCCGAAACTTCCGGCAGATGGCCAGTGACCCAGGGAAACGAAAGAATCGGTTACATTTTTCATACGATCTCCTCTTATAGATAGACTATCGAACATCATTTTTTGTTGTATTACTTAACTTAGTTTATAAATCCAAAATCGATTTTTAATTTATTCCATTTCACAATGTATTTTCTTTTTCAATTGAGATTCCCAATAAGAATAAGACTTATTCTAATAGGAGTCGGTACCAGGTTTTCGTGTAAATTGCGCAATACCTCGTTTGTTGCGCAATTTCCTAAAAAGCTTTCGTTGGACTAAGAAGGGGAAGGAAGAAAGTGAGTCGGTAACACTAATTCCTCATCCTCAAATCAGACCTTCCCCCGGGTTTCTCAACGAATAAGTAATTGTAGGAGCGAAATTTTGGTATAATGCGAAAAGGCAAGCGTCAAGTCCAAAGAAATAAAAAAATGCGCATTTTTTTATTTTTCGGATTAGGATTAAACAAAAGGGTTCGCAAATAAAAGAGCTAATGCTACAACCAATCCATAAATCGTTAACGCTTCCATAAAAGCCAAACTAAGCAATAAAGTACCTCGTATTTTACCCTCCGCTTCTGGCTGTCTCGCAATACCTTCTACAGCTTGACCTGCAGCAGTACCTTGACCAACTCCCGGTCCAATAGAAGCAAGCCCTACAGCCAATCCAGCAGCAATAACGGACGCGGCAGAAATAAGTGGATTCATGATAAGTTCCTCGCACAAAAAAAAGAAATGGTTAATGATACAATCAACGAAAAAATTATGACTTAATTATTCCATCGACTAAGATTCAGCCAGTCGAAGTCAGTAAGAACTCCGAATTGAAATAAAAAAATTCCATCCAATCATAAGAACGGCTTTTTCCTTTTTAGTTCCTATTTGTTGAGTCTTTCCTGAATCTCTACAACTTTAGTTTCTCATTTCCTTCTTTCTAACCATTTAAAAAATTCTTCGACCCTTTCTTGATTTTCTTTGTTTATTCATTCATAGTCATAAATAAACGAAAAAAACATAAAAAAGGACTTCTACGGATACCCCCATCTAAATTAAAGTAGGGCTTAATCTTAATATTAGTTCATATATTTATATAGAACTAGTTAATATCCAATATACATGTCTTTCTTCCATACCGTAAACCCGGTATTCTACCTGAAATTCAAATGGATTCTCGAATCTTTCTTTGAATTGAAACATCGACAAGAGGTGACTTCTAGCCACTCGAATACCTAGTTTGGCCTTCCTATATTAACCAACTTCCCCCTCTAATATCCCTTTTCTCTTACTATAGAACATACTTGTATGTTCCCTAAGTATATTATCTTGAAATTGATAAAAAAAAGACTCTTTCGAAAATGAATTAATGATGACCCTCCATCGACTCGCCTATATAAGCTGCGGCTAAAGTTGCAAAAATAAGAGCCTGAATACCACTTGTAAATAATCCAAGAAACATGACTGGTATAGGAACTACTAAAGGTACTAAAGAAACAAGAACAACAACGACTAATTCATCGGCTAATATATTTCCGAAAAGTCGAAAACTAAGGGATAGAGGTTTTGTGAAATCTTCTAAGATGTTAATGGGTAAAAGAATGGGAGTTGGTTGAATGTATTTACTAAAATAACCCAATCCTTTTTTTGTAAGACCTGCGTAGAAATATGCCACTGACGTGAGTAAAGCTAAAGCGACAGTCGTATTTATATCGTTCGTAGGTGCGGCTAATTCTCCATGAGGTAACTGTATGATTTTCCAAGGTAAAAGAGCCCCCGACCAATTAGAAACAAAAATAAATAGAAACATAGTCCCGATAAAGGGAACCCAAGGACGATATTCTTCGCCAATCTGAGTTTTGCTCACGTCTCGAATGAATTCAAGGACATATTCAAAAAAATTCTGACCGTCAGTCGGAATGGTTTGTGGGTTTCGAACGGCTATGGCGGCTGAGCTTAATAAGATAGCAATTACAACCCAAGAAGTAATAAGTACTTGGCCGTGGACTTGAAAACCACCTATTTGCCAATAGAAATGTTGGCCGACTTCCACACCGGATATTTCATATAATCCCTTTAGTGTATTGATTGAACATGATAGAACATTCATATTGTCCTCTGACAGAAATATAACCTTAAAAAAAAATATTATTTTGATTCAACCATTGCTTTTTCAACCTGTCTACTTCAATCGTATATAATACCAACAAATCACATCATATCCCCAGTTATTTTTATATCTTTTTTGATATTCAGGAATCTTAACCGATTCTACTCTATTAATATTAATTCGAATTCAATTATCAACAAAATTAATTATAGAGTTCACTAAAGTCATTTTATTATTATGAATCAAGGATTGCTTATACAACTCGAACGGCCTTCACAAATTGCGAATACTAATTTGGTGAGAATTAATCGAATTGAAGCTATAGCGTCATCGTTCGCCGGAATCGAAATATCTGCAAGATCGGGGTCACAATTTGTATCGATTAAACAAATCGTTGGAATTCCCAAAGTAATACATTCTCGAAGGGCTGTATATTCTTCTTGCTGATCAACGATGATTACAATATCCGGTAACCCTGTCATATATTTAATCCCACCCAGATATGTTTGCAAGTGAGATAATTGTCTCTTCAACATGGCTGCATCTCTCTTCGGAAGACAGGCCAGTCGTCCCGCCTTTTGTTCCATTCTCAAGTCTCTGAACTTATGAAGTCGCGTTTCTGTGGTGGACCAATTCGTTAACATACCCCCAAGCCATTTTTTATTAACATAATGACACCGAGCCCTTATTGCAGCCCATGCTACTGAATCAGCTGCTTTATTTTTTGTCCCAACAATTAAAAATTGTTTTCCTTTACTTGCTGCATCAAAAACCAAATCACAAGCTTCTGATAAAAAACGAGCAGTTCTAGTAAGATTTATAATATGAATACCTTTACGTTTCGCAGAAATAAAAGGTGACATTCTCGGATTCCATTTCCTAGTACCATGGCCAAAATGAACTCCCGCTTCCATCATCTCTTCCAAATTAATGTTCCAATATCTTCTTGTCATTTCTCCTCACACTTTCTCTTTTTTTTAAGAGATGAGGTATCCCGAAAAAATCATTGTTCCGACGGAACCTTTTCTTCAACGGCGAGTTGGCTATTGATACACAATCCAAACCATTAATTCCTTTCTATTCCTTATTCTCTTTTTTTTAAGAAAATGCCCGTAAGAAATACAGAACAGATAAATAGAAGGACTCCGTTCTTAAATTACTTAAAACTAAACTAGGGTTTTGCTGTATCATTGATTTTTTTTGAAAAACAAGAATTAAAGAATTCTCTGTGGTAAAACAAAATATCGTTCATTTCCCCCTTGAATAAATTCTTCTTTTTCTTTTTTTTCACGGAAATGCTCTTATGTTGGCTTGAACAATGGACTAACCCTTTGAATCCGGTACCAACGGGTATCATTCCTCCCAGAACCACGTTTTCTTTTAGGCCTTTCAACCAATCAATACGGCCCCGGAGAGCCGCTTTTGCTAAAACTCGAGCAGTTTCTTGAAAACTCGCTTCGGATATAAAACTTTGAGTATTCAAAGAAGCTCTCGTTATTCCCAATAAGACGGCTCGGTAAGGGATCACTTCTTCCAAAGCGCGCCCTGCTCGTTCCGCCCGCAATAATCCAATTAGCTCTCCTGGTAAAAAAATATTAGACATTCCATCTTCTGAAACCAAGACTTTTGATGTTATTTGACGTACAATAATTTCTATATGTCTATTATGGATCTGTACTCCTTGGGATCGATAAACCTTTTGGATCTTATTAACCAAAGAGATACGACTTTGCACTATAGTTAGCTCGGCACCAACCAAGAATCCCCAAGGAAGTCCAAGAATTCCTGTTATACGTTCATTCCAAGCATCAATCCTCCTTTCTAGATTCATCGATATTGACTCAAGCGAACGAACTTCTAAGACTTGTTCCACCTTTGGAAGGCCTTGCGTTATATCACCAGACCTCGATTTTTCATATATAAATGTAACTAATGTATCTCCTTCATAAACGATTTCCCCATAATGGCCATGAACAGTTGCTCCTGGGGTGGTCAAATAGGGCTTAGCTGCTCTTATTACTACAGAATCAACTTGAACAATTAGAACTTGACCCGCCTTTAAGTGTGGCCCATTTTTGGCTATACATACATTTTCACAAAGAAATTGTCCAAGACGGATTTTTGCGGAAGTCTCTTCATAATAGTTGTGATGCCGACAATACCAATTCAATTTGAACGAATTCAAAATAATGTTACTTACTGGGTCGGGATTATAAATCTTCCTATTTTCATCGATGAAATAATATTTCATTACCCCAAAAGTTTGTTTTAAATTGTCAAGTTGCAAATAGTTAGTTACCAAGATCTTATTTTGAGTTATTAAACGGTAAAATGAATAAAAATTCACAATTTTAAGGGATGTTCCAAAAGGGCCCGACGAATTCGTAATTGGAATTAGAGAATCGAGTTCTTTGTAATATTTTAGACCCTTGAATGGGCCCGTTCGAAAACAATTGGCTGATGATAAAATGATAAAAGATTGGAATTCCTTCGTTCTATTCAACAACGTACGAACAGTTTCATTATTTTGGCTAAAAGATTGTTTAAGTCTTGCTTTTGAATAAATGTAAATGGAATAAAATGGATTCATACGATCTGATTCATTATCAGAAAGCAATCCTGAACCCGATGGATCATTCCTTTTTCCGGCATACGAAATTGTGGATTTCACTAAATCGATTCGTAGGAAATTTCGACTCAGACCATCTGTCTTTACTTCAACAAAGGAGGCACGCGATACTTCAATAGAAGAACTTTTTTTGTCTTGGTCCCAATTCAATACTAAGCAAGTCCGAACTAATTGAATACTTGTGTCAGAAATCCCCCGAATAGGCTTGCCATTTCCAGAAAGGATATAATTGACAACTCGAAGTTGCACCTTATCCCTTTCCTGCAACAGATCCGGAGGGAAAAGTGTTGATAAACTTATACCATCCGTTATTTCATATGTGACTACGGGTCGAATCAAAACAAAATACCTTTTCTTAGTTGGTGTGATTCGTTGGACATAGATCCAATTTTTCAAATTTTTCGATTTTGTTTGTCCCCTTCCCGGCGGTATCAAAATGCCCCTGTGGCGGGATATTTTATCGGTTTTTCCCGGAAAATGTATATTTCCCGAAAAGATTTTTAATTCAATCTTTTTTTTTTTCTTCTCTACTCGGACCAATCCGCCTACCCGGCTTCTTGTATTTAAAGTGATTTGTGTATCTACTCCAATGATACTATTGTTCCGTACCATTATGGAAGAAGATCGTGGTAAGATATGTACTTCCTCGGGAATGAAAAAAAAGCGATCTACTTGCATTTGATATTTTGCTCTAAATTCTTTGACTCCTCGATATTCAATCAAACCCTCTTTTTTTATGATGGAATGCGCCTCTCTAGTCCCATATTTAGTAATTCCCGAACTATCTCTTCGGTATCGAGGATCATCAAAATAAGCAAGAATACTATTTCTACGGCAACTACCATTTATGGGTATTTCAATCGAGATACCCGAGGGGGGCGTTAATTCTTTCTCTCGTTCTTGAATTGATTGAAATGGAATGGTAAATCTATTTCTGCGCCTCTTTCCTAATAAATCGGAATTTTTGGCAGGATATATGAGATTATAATGTCCAGTTCTTATGATTCGATTCAGTTCTGAATAATCAGAAATCCTATCTCCTTTTTTACTAGAAAGATCCGAACTCAAAAATTTGTGTCTCATGTGAGCATTGGTCGCTAAAGAGTTAGAAATAGATCTTTGTTCAACCGAAAGAAAATGGGCGTTCGTTTGATCTTGATCCTTGTGGAGCGAACGCGGGGCCACACTGGCTTTGTGTGGCCTTCCTGCTAATATCCATAAATGACTTGTTTTTGGTAAGAGATGAACATTACCATATGTAAATTCAGGTGCATGGCCCACGTCGGTACTCCAGTGCATTTCTCCCTCTGAGTCAGAATAAATATGTTTTCGAACTTTTTCTTTAAAATTCAAAGTGGATGTTCCCGCGCGAATTTCAGCAATCACTTGTTCTGATTCTACATATTGATCATTTTGAACTAAAAGAAAACTTTTTGGTGGAATATTCACATTATGTATAATATCTTCACTCCCAATAGTGACAGTCAAGTCTATATAACATAAAAAAGCAGGATGGCCGTGACGTGTACGTGTGGGATGAACCAAATCCTCATTGAATTTTATTTTTCCATTAGAAGGGGCTCGTACATGTGCTGCAGTACCCCCAGTGAATACTCCACCAGTATGAAAAGTTCTTAATGTTAGTTGAGTACCCGGTTCTCCAATGGATTGTCCCGCAATAATACCGACAGCTTCGCCCAATTCGACCAGGTCACCATGAGTAGGACTTCGGCCATAGCATAATCGACAGATCCAAGAAGTACTTCTACAGGTAAAGGGGGTTCGAATAGATATTGGTTGCACTCGAAAAGTTATCAATCGATTGACAAGTCCAACCCCAATATCCTGATTTCTAGCAGCAATGCACCGCGGGCCCGTATATATATCATCTGCTAATACACGACCAATTAGTGTTTGGATAAAAATTCTTTCAGGTATAGTCCCGTTTTGGGGACTCACAGAAATACCTCGGGTGGTGCCGCAATCTCTTCTACGTACAACAACATGTTGAACTACTTCAACAAGTCTTCGCGTGAGATATCCAGCATCTGATGTTCGTACAGCAGTATCCACAACCCCTTTGCGGGCCCCGTAGCAAGAAATTATATATTCTGTTAAAGAGAGTCCTTCGCGTAAATTGCTTTGAATAGGTAAATCAATCATTTGTCCTTGTGGATCCGACATTAATCCTCTCATGCCTACTAATTGGTGTACCTGAGAAGCATTTCCTCTAGCTCCGGAAAAAGACATCATATGAACTGGATTATAAGGGTCAGTCATCCTAAAATTGGGATTCATTTCTTGTCGCAAATGTTCACTTGTAGCATACCATATCTCAATGGATTGCCGTAATTTTTCTACCGCATGGATATTCCCATAATGGTGGTGTTTTTCCAAAATTAAACTTTGTTGCTCAGCATCTTGGACTAGCCATCCCTTCGAAGGTATTGTTAAAAGATCATCAATTCCTAATGAAATAGACGTAGCAGTGGCTTGCTGGAAACCCAGAGTCTTTATTTGATCCAGGATGTGGGATGTATATGCCATTCCAAAATGATCTATGAATCTGCTAATAAGTCGTTTCATCGCAATTCCATCTATTACTTTATTGTGAAAGACCAGATTGGCACCTTCCGCCATAAGTACCTCCATATTCCGCTGAGTGGGATTCGACAATGAATGGGTTTAAGTTAATGATTGGAAAACTTCCTTTTCTCGATCTTAATTCGTGTAGAAATTCACGACCTATGATCCTAATTGAACTCTGGCGAGCCGAATCCCGTCGGTATCATAGAGTTACTTAGCTAGATAGGATATTATTAAGTACCATATGAGCAGGCTCGATAAAATCCTTGTATAGCTTCTTCAATTTCTCGATAAAACGAAATATGACCAACGGTTGTTCGAATGTATATAAAAAGAATTTCTTTTTTTACACTTCTTACTATTAGATAGTGCCCATAAATCTCACGATAGGTACCCAAAGATTCATAGTGAACTTCGAGGGGAGCTTCTCTTGAAGCAACAACACGGTGATCTAGTTGCCACCGGAGCCATAAAGGACTATCTAAATTGATTCTTTTTTGACGATAAGCTCCAATTGCATCATAGGAATTACAAAAAAAAGGTTCTTTCATAGACTTATAATAATAATTATGATCGTTCCATTTTTCATTTTGATAGTTTCTTCGACTCCACGGATTATATCTATTTGCACAAATACCTCGACGATTCCCACTCGTTAATACATAGAGCCCAATAAGCATATCTTGAGTTGGTACGGAAATGGGATCCCCAATAGCCGGAGACAAAAGATTCATATGAGAAAACATAAGTAAACGGGCCTCCGCTTGGGCCTCCAAAGATAAAGGTACATGAACGGCCATTTGATCCCCATCAAAGTCGGCATTGAATCCTTTACAAACCAATGGGTGTAAACAAATCGCACGCCCTTCCACTAAAATGGGTTGGAATGCCTGTATGCCTAATCTATGCAGAGTAGGCGCTCTATTTAACAATACAGGATGCCCTCGCATAACTTCCTGAAGTATTTCCCATACAATGGGTTCGTTTTCCCGAATTTTACTCTTAGCAACTCCTATGTTCGAAGCAAGATCTTGTCTAATTAGACCGCGAATTACAAATGTCTGAAAAAGTTCTATTGCAATTTCACGAGGCAATCCACATCGATGTAATGAAAGTGAAGGACCTACGACAATGACGGAGCGCCCTGAATAATCGACCCGTTTGCCAAGAAGAGTCTCCCGAAACCTTCCCTCTTTACCTTCAATTACATCTGAAAACGATTTGTAAACCTTATTATGACCATCCCTCATTGGTTGTCCACGTATTCCATTATCCAGAAGTGTATCTACGGCTTCTTGTACCAATTTCTCCTGGCACATTACTAATTCTCCCGGCGTCGATCTACTTGTTGTTAATAGATCAGTAAGAGTATTGTTCCGATAGATAACTCTTCTATAGAGTTCATTAATATCCGAGCTCATTAATTTACCCCCATCGATCTGAACGATCGGTCTCAATTCGGGAGGAAGAACTGGTAATAGACACAAAACCATCCATTCTGGTTCTATATTTGTTCGAAGGAAATGCTTAGCTAATTCCATACGTCTAACCAAAAAATCCTTTCTTCTTCCAACTTTTCGATCTTCCCATTCATTTCCAGTCGGCACTTCTTCCCCTAACTCTTTCCATTCTGCCAACGAAGAATCGAGAATAGTTCGCAAATCTAAATCGGCTAATTGTTCTCGGATAGCACTTGCTCCAGTAGAGATTTCTCGATTTCGAAAGGTATCGAAGCCTTGGGTAGTAAAAAAAAGCGGTATGCTATATTTCCAAGATTGGATTTCATATTCGAATAAACCTCGTAATCGTAAAAAAGTAGGTTTTTTAGCTACGGGCCTAGCAAAAGAAAAATTGGGATAGGATCCTATACTATAAGATCTCCCCCCTCCAAAGCCGGACGTGAAAGTTTCCTCTCATCCGGCTCAAATAGTTACAGCAACGAAAGGAGTTCTCGCTTTCCAATTCTAGAAATTCTGGAAAATCCTCAAAGCAAAAGATCTACTCCTTACTCAAGTTCCCCTGGAAGACCAAGCAATATTTCCTTAATTCATTCTTCCTTTTATTTAGATGTTTTGAATTCTTTATTCAAATTCAAGTAAAAAAAATATGAAATTCTTGAGTAGTCTACCCCCCTTCGAGCGATGAATCCCCGTAAAGGAAAAAGGCAGTGCCTTGGCATTCATAAGATATAAGATAAAGGATTTACTTGTCTATGTATCGTTCCATTCGATCTTTTAGGTCACGACTTCACCTCGATGGTTATACCACAATACCCTTAAAGTCTATATGCGATGGATAGACTCTTGTAACCATGACATATTTGCTATTTGCTTACTTGTAACATACTTTTTTTCTAAACGACGGAGAGTGGTTAATTCCACAAACAAAAGAAGTCTTTTTTTACGAGGTACAACTATAAATTCAAATTTACTTGTTACGAAATCGACCATGGATCAAGTCCCCTTTATTTTGGAGTATTGAATACACCAAAAATTCTGAGCTTCATGTTACTCCTACCAAGCGACATGTCAGAGTCGGGGCATCCCAATTAGATGGAATAACAGTTTCTCATTTCGAATCTGTAAAATCAAAATTTCGATCAAATCACACATCGCAGTATACTAGACCCTCTAATTCTTTAAGAGGTTTATCTAAAAAATTTGCAATATAACTAGGAAGACGCTTCAAATACCACACGTGGGTTACTGGGCACGCCAATTTTATGTAGCCCATTTGATACCTTCGTATTCGAGAATCAACAAATTCGACTCCGCATTGTTCACAAAATTTAGGTTCTTCTTTTTCATCTCCAATTACTCGATAATTTCCACAAGCACAAATCCCGCTTTTTATAGGCCCAAAAATTCTTTCACAAAATAATCCATCTTTTTCCGGTTTATTGGTTTTGTAATGAAAAGTATAGGGTTTTGTGACCTCTCCAACTATCTCCCCGTTCGGTAGTATTTTCGTGGCCCAAGCACTTATTTGTTGGGGAGAAACTAATCCAATTCGGAGCTGTTGATGTTTATGCTGATCTATCATAGAAGAAAAATTTGAATTCATTCCGATTAAGCTTCCATCCTATTAATCTTAAAATTCTTCGCAGATACAAGGAAATGATTCAGTTCCAGAGCCAAAGATCGTAGTTCTCGAACGAGTAATCGAAAAGATTCTGGAGCATCCTCGGGGTTAGGTATTGTTCCTCCAATGATCGTAGTACCAAGTACTTCCTGGCGAGCTCTAATATGATCAGATTTATAAGTAAGCATCTCTTGTAAAATATGAGCAACACCAAATCCTTCGAGAGCCCAAACCTCCATTTCTCCTACCCGTTGTCCCCCCTGCTTGGCCCTTCCTCTAAGGGGTTGTTGTGTAACAAGTGCATAATGTCCACTAGAACGTCCGTGGATTTTATCATCAACTTGATGGATTAATTTCAAGATATAAGGATTTCCGATTAGAACAGGTTGTTCAAAAGGATCTCCTGTTCTTCCGTCAAATATTCTGCTCTTTCCCGGATACTCGGGTTCAAATACCCATGGATTGGCTGTTTGCTTGCTGGCCTCATATAATTCAGAAAACACTAGTTTTCGCGAAGCCTCTTGTTCATATCTCTCATCAAAAGGTGCTATTCGATAATGTCTGCCTAGCAAACCTCCCGCTAATCCGAGTGAACATTCAAAAATTTGCCCTACATTCATTCGTGAAGGTACTCCTAAGGGGTTAAAGACCATATCGAAAGGTCTTCCATCTTGCGAATAGGGCATATCTTGTCGAGGTAAAATTTTTGAAATGATACCTTTATTTCCATGTCTTCCAGCAACTTTATCACCCACTTTTATTTCTCGTTTCTGTGAAATATATACACGAATCGTTTCCGGATTAGAACTAGAACCCCCTTTTTTCTGGATCCATCTCACATCAATAACTCGACCCCGACTACCTATAGGTAGTTTTAGACAAGTTTCCTTTGAAGTGGATACCTGAATGCCAAGTATGGCTCGTAATAATCTATCTTCCGGGGCATAGGATGATTCTTTTGCCATCTGAGGCGTTAATTTACCTACCAAAATATCGCCTGTCTCTACCCATGCTCCCAGCATCACAATCCCATTTTTGTCTAAATTGCGGAGTAAATGGGCTTCTAAATGTGGTATTTCGTTAGTTAACCTTTCGGGACCTTGACTTGTCACATGAGTCTTAATTTCATATTTTCGTATGTGAAAAGAAGTATAAATATCCCCATATACAAGACGCTCGCTAATGAGTACGGCATCTTCAAAATTGTAACCTTCCCATGGCATATAAGCTACTAATACGTTTTTTCCCAAAGCGAGTTCGCCCCCAACCGTGGCGGCACCGTCCGCTAAAATATGTCCCTTTTTAATGCATTTACCCTGCCAAATCTGGGCTTTTTGGTGCATACAAGTATTTTTGTTGGAACGTTGATACATAACTAATGGAATGCTAAAAGTATATCCATTACCCGATAAAACGATCTTGTCAGTATCGGGAGAAATAATCTTTCCCTCATGTTCGGCTATAGCGAGAACCCCCGAATCGAGAGCCGCTTGGCGTTCCAACCCAGTTCCAACAATGCACTTCTCGGACTGAGAAAGCGGAACGGCTTGACGTTGCATATTCGAACTCATTAAAGCCCGATTCGCATCATTATGCTCGATAAAGGGAATGAGGGAAGCTCCAATAGAAAAATATTGAAAGGGAAAAATACTTCGAAAATGAACCTCTTCCCATGCACTAGTCAGAAATTCTTGACGGTATCGAGCTGGAACAACCCCCTCTTCCGGAATACCTCGATTCAAGGCCAAAGAATTTCCTGCCGCTACCATATAGTATTCATCTCTACTTGGTGATAAATAAAGCATCTGTACCCTTTTTGATTTCTCAAAAATTTCATAAAACGGGCTTTCTAGAGACCCCCAAGAACCAATCCGAGCATGAATTGCTAAGGATCCAATAAGTCCAACATTGATTCCTTCAGACGTGTCAATTGGGCAAATACGCCCATAGTGACTAGGATGGATATCTCGTATACGAAAACTAGCAGTTCGCCCTGTCAATCCTCCGGGGCCCAAATAACTCAACTTTCTCCCATGAACTATTTGCGTTAATGGATTAGTTCGATCCAAAACTTGAGATAGTGGATGTAACCCAAAAAACGATTCATAAGTGGTTGTTAATGGAGTTGACGTTACCAAATTATGAGGAGTCGGTATTAATTTATGCCTAATTGCTCCAGATATAGTTCCTCGAACCACATTTTCTAAACGAACCAGAGCCAATCCAAATTGATCTTGTAAGAGATCCGCCACAGAACGAATACGTTTATTTTTCAAATGATTCATATCGTCAAGTGTACCCATTCCAAATTTCATTCCAATCAAATGGTCTGCAGCTGCCAATATATCTTGCGGTAACAAAAATGTATTGTTTTGAGGTATATCAAGGTTCAGTCTCTGATTCATATTTCGTCGACCAATCCTTCCTAATTCGCATCTTTGTTGAAAGAATTTTTTTTGTAATTCCTTACATAAGGAGTCAGAAAATACCGGGTCCCCGCCTACACAAGCAAATTGTTGATAAAATTCCAAAATGGCATTTTCTTTTGAGCCAATTTTTTTTTTCTCCTTATCAGTCAGGAAAGACAAGAAAATTTCAGGGTAGCAAACATTCTCTAGAATTTCCCTTAGATTCGAACCCATAGCTGATGATAGAACTAGAATAGATATTTTTTGTTTCCTACTCACACGAGCCCAGATCCTTGCTTTTCTATCAATCTCTAATTCTGATCTTCCTCCCCAATCTGATATTATGGTGCCAGTATAGACCGAAATTCCGTTATGGTCCAATTCTGACCGATAATAAATACCGGGGCTTTGCAGTATTTGATTGATCACAATTCTGTATATCCCATTTACAATAAAAGTTCCCAGGGAATTCATTAGAGGAATGTTTCCAATAAAAATTGTTTGCTCGTGCATATCCCGACTGGTTTTCCAAATTAACCCCGCGGATACGTATAATTCAGAAGAATGTGTAAGTGATTCATACACAGCATCTCTTTCTTTTAGCAATGGTTCCACCAATTGATATGTTTCCACAAATAATTGAAATTCTATTTCTTGATCTGTATCTTCAATCTTGGGAAACTTATAAAGTTCTTCCGTCAAGCCCTGATCAATGAACCTACAAAATCCTTCAAATTGTATCTGATTAAGCCCAGGTATTGTCGACATTCCCTCATTTCCATCCCGGAACATTTGAAAAATTTCCCATTTATAGAAAAATCCCATTATTAGCGCATTCTTCATCGAATCATATAGATCGATCCAACGCCGATGGAATTTATATTCTGTTTACTGAATCACATAAAATTTTACCCAATTCCATACCAGAGATGTCCATATATGGAAAGTCTGAAATATGTATGAACGAGGCAGCATATTTTCTACTCAAGTAAAATTTCGGAATTGAATTTGTAAGAGAAGAGATGAAAGGAATTGATAAACCATTCTTGGAACCAAAATTCCGCCGCTTAGATTTAGGGGCTTTACTATATAAGAATCAGAACAAAAGTGATTCAATTACTACGAACTACTCTGAATTCGGGATTTGATCTGTTCGCCGAGATAAATATAGAATAATAAGAAACAGTACAACGTTGATTTGTTCTTACTTAACCCTCTTTTGGATTTTTTTGTAAAAAAAAAGATTTGCCGAGAAAAGAAAGAGAAACTTTGACCGATTCTCTTATTATATTACTAGAATTCGTAAAATACGTTTGGGAAGCGGGTTGTATTTATTAAACATGTCTAGCTATCTTCTATATTTAATCCCCATATATACGTCTCCCCTTTTCTTACAGTTCTATTCGGGGCAACACGGGCGGTGTTCTATCCAAATTTATACTTTTTTCGTCAATCAATTCAATGAAAATTGAAGTACGACATTTTCTAACAACTCCCTATGAGCATCATATATATATTTGATTATATATCCGGGTAAGTTCTGGTTCCGGGGTTTCCTTTACATATCTAAATCTTTTTATATATAATATATAATTGAAATTAAGAAAGATTTTAATTGAAAAGAATCAATAAAAATTAGTTATTATTTCGACTTTCTTATGTCATTAGGGAAACAAAATTTAAGATCCAAATCGAAGAATCATTCATGAATTCGCAGTCAAGTAACAAGCCAATAGTTAATGGTTCCAAATTTTTATGAATTTTTTTGTGAAAGAAAGTCCAAATTTTCCTTTTCAATAGAAAGGATTAGGGGAAGTTTTTAGGTATTGTGGATTTTGCGATACCATACAATCAATCGAAAGGTTGAATCTAATCAAAAAGGGGAATGGTTTCTTTTGGTTAAGGCAACCGGGATTCAAGACGCAAGTACAAAAAAAATAAGTCCAGTAATCCGCCCCAAACTACAAAGGGGATAATATTGTCATCTATTTTTTTTTGGCGACATGGCCGAGCGGTAAGGCGTAGGACTGCAAATCCTGTTTTCCCCGGTTCAAATCTGGGTGTCGCCTGATCAACAAAAGACCGTAAATTCCTTCTTTTTTTTGATATAACTCACCGAAATATAGCCCAGCCGAGGGGTAGGAGGGGGCTCTTGATATGCGCATGCTTCGAAGCATACGGGGGTTCTCGAAAGATCTGTCACTTTTTGTGTCTAGGATTCAAAAAAAGATTTTCGTACTATGAAGGGAGTCGAGAAGTCTTGATAGCTCTTACACTACTAATGGAATGTGGAATGTTTACTGATTGGGCTTTGAATTAGATTGAATAACCAAAGGGGAGTCTAACTGTTATTGATTGTGGAGGAACTACTTTGGTCTACAAACTCACGAATGTCTTTGAGTACTCAGATATGCGATCAAAAATTGATTTTTTAATTAAGTTTTTATATATCAAATATTGTTTAATTTATATAAAAGTGCCAAAAAACTTCTACTCAGTAATCCCTAGTCCCTAGTTAAGAATATAGTCGACTATTTTTTCACAGAGACGAAATAGATCAAATGGGAAAGGAAATAAAGAACAGAGAGACATGTGTGTGATAGATAATGATCCGCCTTGGTTATATAGATCTAGTTTTGATTCCGTTTTTTTTATGAAATGAATTTTGAAGGTTAACAAAAGAATAGGTCTTTTTATTCCAACATACTATCTTATATTAGTAAGATTCCCTTGTTCGAGGGGGTCATTGCATATTTTGCTTGTGCTTAATCTTTCCCAATTCGATTCGACTAGAAGTAATAATGATAATCAAATTTGTATAAAAATTTCGTATAAGTGCATTTCATTTATTGGATTGGCTCATTAAATAAAGAATTGGGGGTAAGAATCCCCTTTTGACTATGCACCCTGGATTTCACTATTATTAGTGAACAAGAATGGAAAAATTCCTTCATATTAATAGAGCTAGGGGACATAATTCACATGGATATAGTAAGTCTCGCTTGGGCTGCTTTAATGGTAGTCTTTACGTTTTCCCTTTCACTCGTAGTATGGGGGAGGAGTGGACTCTAGAAGTACTATTAATGTAATTGCGGTAAAGAATCAAACTTTCTCAATTGTTTTATAGATCATTCGACAAAGCGTTTTATTTGAACTTTAAATTTTAACTAGAATAATAATAATGTCAATCAAACATATATTTCAATGAGTATTCGGAAGGGGATACGGATGCTAAGAAATTTTCATTTTACTAAATTCTCTATTTTGCCGAAGGGCTCTTATCAGACTTCGATAGTGACAATGAGGAATAACAGACCACTTCTTATGTTGTGTTATTTGTTTTGTTTGCCTCTTTAAAGACGTTCTATTATTTTATTAATATTAAGCGGATGCGTACTTTATGGGGTAAAGAACATATACATAGCGGTTGTTCAACAAGATACTATGCGTAATCAAATCTTGCCCCGGGCGAATCACATATTGTGTACTCACCGCTTGTTTTATTGTTGTAGAAAGTGAGTTTATGCGTTATCGACATTGACTCATTTCATATCATGGTTCAAGTGTTACAAATTGATAGGGTTTACTACTTCTTTTCGAAATTTGAAGAAGTTCCCAACAACTTTATACACTACAAAACCGCTAATATAATAGAATAGGTAGTATGGTAGAAAGAGTTCCATATTTCTTTCTACCATATTATCAAATCTCATAGAATACTGTTGATTCTAGCCTGCGTATTTAATTTAAGTTAAGAAACGAAATTGGAATCCTTTGTTTATTTCTTTATTCTTCAAGAATTATCGTTGATAAAGACCTAAGAAGTCAAGTTTCAGTCAAATTAGTCGTTTTGGCTGACCGTTTTTACATATATGATAAGTAAAAAAGCAGTAGGAACTAGAATGAAGAGTGCAGTAGCAATAAATGCGAGAATATTTACTTCCATAATCTAAGTAGTTTTTACTTCGCAGTAACTCGGGATTTAATCCCATAGAGATAATAAAAATTTCGTCTGTAAATTCAATGGGATGAATTCCATCTCGATGATATCAAATCGAATCAATATTATGAATAACAATATCTGGGCTATCAAATAACTTCGCCGTCGCGAATTTAATAGTATAACATAGGAAGATCCTTTATCCATACTCACTAGAAAATGGAATTCGTAATCGAATCACGAAATCTTTTTTTTTATTATTCTTTTACATTCTTTCTACAATCTACTGTCTTCCTTGGACAATCATCGGATGAAGCATCATCTGACCGTTTTACACTTACGTTGCGTTGATAACAAACCCCACAAAAATAACAACAATAGAAGTAAAACGAAAGGGGGGAAAACTCGAAACTCCTATTTTTTTTATGCTACAATTTTCTTTTTCTTGGATTAGTGCTAGCATATATGAAATATGAAAAGTTCGGTGTAAAATTTGAATGAGGTAGATTAAAAAAAGGAGTTAGTTTGAGTCATTGAGACTACACAAAATCGGAAAGGGAGAAAGTTTGAATCTGAAAAGTCCTTTTTCGGGGTAACTAAATTTCCATTTTGTAGTGTCCAAAAAAGAAATTCTAGTTGTGTATGTGCTCTCGAGAAACATATAATACTCTATTCCATTAGATAGAGGCAATAAATTTAAAGCCCAGATCCAGTATGCTATCCCTTGGAATTATCTTGAATATGATGTTCCCCAAAATTGGACTAATCTAATTATATCTCTCGCCCACCAATCGGTACTAGTTGAAGTAATGAAAATTTATATATTTATTTGTGTTTGATGAGAAATAACGAAACAAATCCTGATATTGTGCCTCTTTTGCCAGAAAATCAAAATGGAGAGATGAGTTGGTGTGTTTATTGGATCCATCGGGACTGACGGGGCTCGAACCCGCAGCTTCCGCCTTGACAGGGCGGTGCTCTGACCAATTGAACTACAATCCCAGGGAAATAAGGTATACCGCCCCACTATTTTTAGGATTTAATTCAACCCCCCCTTTTTCGTGTTGTACGAGAGACATGAGTGATATCTAAATAGCTAGGCACTTTCTTTTTAGTGAGATCCACACGAATTACATTACTAGTGATCCTTTCCTTTTTGAAAAATGGATTGATTTTCTCGTTTCCTTAGACTTTCTTTATACTTAGGGATACTGCTATGACTCTAGATCATTATCCTATCTAGATCCTAATTTTGTTGAACAAATAAATCGAGCAAACAACACTAATTAGAGGTAAATATAGATATAGAGAAAAAAGGAATTCGTTTATTCTCAAGTATCGTGAAGACAAAAATTTGCCTCTCACGGTCTATGAGCAAATTCTTGGGCCGAGCTGGATTTGAACCAGCGTAGACATATTGCCAACGAATTTACAGTCCGTCCCCATTAACCGCTCGGGCATCGACCCAGGAAAAATCAATTCCATTTAGAATTTGAGGCTTATTGATAATGCACGATAAACTTACTTTTGTAGTACCCTACCCCCAGGGGAAGTCGAATCCCCGCTGCCTCCTTGAAAGAGAGATGTCCTGAACCACTAGACGATGGGGGCATACGTGTCCGACCGCCATCATGCTATGAGCATAGTATCAACAGTTTTTCGAAATTGTCAATAGAATCAATAGAATGTAAGAATACGATTCAATCCAAGGGATCCTTCCGCCCTTCACGATTCCACAGAGTTTTTGATTCAGCATTCCTATTTATGAATTCTTAATTACAAGTGCCATTCCATTTTCTTCGATATAGAAAGACATTATCAGTATCCATTATTCATATTTTTTTTTAGACGAAATACGCCTTCGTAGTAAACCGGAAAAATTATAAAGGAGAAATTCGGAAAGGGGATCAATAAAATTTTGGAAATTTTATTGATTTAGGGAATCGAACTTCTCCATCACATGATTTAATGAAATATCTTGGATCTATGTCGAATTGGTCGGTACATGTATCAAGTGATTTTTGTTCTGGTGGGGATCAATTTAATAAAAGAAAAACCGAGGGTCGGCTTAAGTGATAGTTTAAACAAAAAATAATTTGATCCTAGACTCGACAGTAAATTAAATTACCTTTCTTATTCTTATTCCGGAAAGAGCCACCAGTCGCTATCAATTTACTTTATGATATAGTCGAATCTATAATAACATATTAATATATAATATTCTATATGTTATGTAATTCTAGGGAGAGAGAGATATCTTATCCGCATAGTGACTCATTCAGGAATTCCGTTAGTTAAAAGGCCCTTTTAACTCAGTGGTAGAGTAACGCCATGGTAAGGCGTAAGTCATCGGTTCAAATCCGATAAGGGGCTTTTTCCTTTTTTCATAAAACCCAAGTCGTAGTATTTATATTTGCACGTAGAATAGATTTGTTTCTTGCTATTTTAAAAAGAAAAAGGAAACAATTGTATAATATAAAAAAAATACGTTTTAGTAGTTATAAAATTGAACATCTTTTGATTATACTGAATAATGGGATGATAAATGATAAGAGAAGTCGTCTATTAAATCACCAAATATTCCTATTTTTTTATTCCAACCGAATAAGATTAGAAATCAACAAATAAAAAGAGAAAAGTAAGTGGACCTGACCTATTGAATCAGGACTATATCCGCTATTCTGATAATCAAATTAGATAGAGATGAAATTGGAACGGTTGACCCCCTTTCCTATTTCATTTCTTTGGACTGCGCACCAATTTGTCGATATTTCCGGTTAAATGTTTTTATTCCTAGATGATATTCTAGAAAAAGAAATCGGCTATTTCCTTCCTTACTCTATGAAGTAAGGGAAAAAGTTTCTTCTAAACCCCAACATAAAAAAACCTTTTTCGCTATCTTTATTTGGTTCTAGAAACGGATTAATATCTATTTTCTAGAATAAGTTTTAGATATATCTAGTAGATTCGAATTTCATGTACCAACTATTTTTATATCTATTCATCCCATATTTTTGTTTCGACAATGTGATGCAAAATACATGCGAGAAAAAAACCTTCCTTTCGGGTCTCCTAGTATTTTTTTCTTGAATAAAGAGTAATTCTCTCTTTTTCTGACAGATAAAAGTTAAAAAGGTAAATAGAAAACTTTTCATTTTCATGGGTCGAGAAAAGAATGAAAAGTGAAACTCTTAAGTTTTTTATTCGTCTAAAGGAAAGCGGGCGGAAAATAAAAAAAAATTATAATATATATATAATTATCTATAAGACTGTAGGAGCATACATATAAATTCGAAAAATATCTAAAGATATGTCATTTTGTTTATTAATTATGAATCTTACGAACAATAATAAAATAAGTTGAAAGCAGGGGTAGGTCTCGTAATCAACTGGTAACGATAAAGAATATTGCTTGTTCCTTGAGCAGTTTTTTCAAAAATTATATATATTTGGTTGATGAGACATAAGACAATTCATGCGTCAGGTGCTTATTCAGACTAGTTAAAGTAAAGAATAATCGAATTGAGGTTAGGGATTTACTTTACCTTTCACAGTAAATTTATGAACCAATAAAGTATATCTTCGAAACCCCTTGTAAGAGTCAATATACGAGAAAAAATCATACATAAATGATCGAATCCTCGGATTCCGTGCTATGAGGTGTTCGGAAATGGTTGAAATAGTTGAATGGGAGGATCACTATGACTATAGCCCTTGGTAAATTTACCAAAGATGAAAATGACTTATTTGATATTATGGATGACTGGTTACGGAGGGACCGTTTCGTTTTTGTCGGTTGGTCCGGTCTATTGCTCTTTCCGTGTGCGTATTTCGCTGTAGGAGGTTGGTTTACAGGTACAACCTTTGTAACTTCGTGGTATACTCATGGTTTGGCCAGTTCCTATTTGGAAGGCTGCAATTTCTTAACCGCAGCAATTTCTACTCCTGCTAATAGTTTAGCACACTCTTTGTTGTTATTATGGGGCCCTGAAGCACAAGGAGATTTTACTCGTTGGTGTCAATTAGGCGGCCTGTGGACTTTTGTTGCTCTTCATGGCGCTTTCGGACTAATAGGGTTTATGTTACGTCAATTCGAACTTGCTCGGTCTGTTCAATTGCGACCTTATAATGCAATCGCATTCTCTGGCCCAATTGCCGTTTTTGTTTCTGTGTTTCTAATTTATCCACTAGGTCAGTCTGGTTGGTTCTTTGCGCCTAGTTTTGGTGTAGCAGCTATATTTCGATTCATCCTCTTTTTTCAAGGGTTTCATAATTGGACATTGAATCCATTTCATATGATGGGAGTGGCCGGTGTATTGGGCGCCGCTCTGCTATGCGCTATTCACGGTGCTACCGTAGAAAATACTTTATTTGAAGACGGTGATGGTGCAAATACATTCCGGGCTTTTAACCCAACCCAAGCCGAAGAAACTTATTCAATGGTCACTGCTAACCGCTTTTGGTCCCAAATCTTTGGGGTTGCTTTTTCCAATAAACGTTGGTTACATTTCTTTATGTTATTTGTACCAGTAACCGGTTTATGGATGAGTGCTCTTGGGGTAGTCGGTCTGGCTTTGAACCTACGCGCCTATGACTTCGTTTCCCAGGAAATCCGTGCAGCAGAAGATCCTGAATTTGAGACTTTCTACACAAAAAATATTCTCTTAAACGAGGGTATTCGCGCTTGGATGGCGGCTCAAGACCAGCCTCATGAAAACCTTATATTCCCTGAGGAGGTTCTACCACGTGGAAACGCTCTTTAATGGAACTTTAGCTTTAACCAGTCGTGACCAAGAAACCACCGGTTTCGCTTGGTGGGCCGGGAATGCCCGGCTTATCAATTTATCCGGTAAACTACTTGGAGCTCACGTAGCCCATGCCGGATTAATCGTATTCTGGGCCGGAGCAATGAACCTATTTGAAGTGGCTCATTTCGTACCAGAAAAGCCAATGTATGAACAAGGATTAATTTTACTTCCCCACCTCGCTACTCTCGGTTGGGGAGTAGGCCCTGGTGGGGAAGTTATAGACACTTTTCCATACTTTGTATCGGGAGTACTTCACTTAATTTCCTCGGCAGTATTGGGCTTTGGCGGGATTTATCATGCACTTCTGGGCCCTGAGACTCTTGAGGAATCTTTTCCATTCTTCGGTTATGTATGGAAAGATAGAAATAAAATGACCACAATTTTGGGCATTCACTTAATCTTGTTAGGTCTAGGCGCTTTTCTTCTAGTATTCAAGGCTCTATTTTTTGGGGGCATATATGATACCTGGGCTCCAGGAGGGGGAGATGTAAGAAAAATTACCAACTTGACCCTTAGCCCAAGTATTATATTTGGTTATTTACTAAAATCTCCTTTTGGGGGAGAAGGCTGGATTGTTAGTGTGGACGATTTGGAAGATATAATCGGAGGACATGTATGGTTAGGTTCCATTTGTATACTTGGCGGAATCTGGCATATATTAACCAAACCTTTTGCGTGGGCGCGCCGCGCACTTGTATGGTCTGGAGAGGCTTATTTGTCTTATAGTTTAGGTGCTTTATCTGTCTTCGGTTTCATTGCTTGTTGCTTTGTCTGGTTCAATAATACCGCCTATCCTAGTGAGTTTTACGGCCCAACTGGACCAGAAGCTTCTCAAGCTCAAGCATTTACTTTTCTAGTTCGAGACCAACGTCTTGGGGCTAACGTGGGATCCGCGCAAGGACCTACTGGTTTAGGTAAGTATCTAATGCGTTCCCCAACTGGAGAAGTCATTTTTGGCGGAGAAACTATGCGTTTTTGGGATTTGCGTGCTCCTTGGTTAGAACCCCTAAGGGGTCCTAACGGGTTGGACTTGAGTCGGCTGAAAAAAGACATACAACCGTGGCAAGAACGGCGTTCCGCGGAATATATGACTCATGCTCCTTTAGGGTCTTTAAATTCTGTGGGTGGCGTAGCTACTGAGATCAATGCAGTCAATTATGTCTCTCCTAGAAGTTGGTTAGCTACTTCTCATTTTGTTCTAGGCTTCTTCCTATTCGTAGGTCATTTGTGGCACGCGGGAAGGGCTCGTGCGGCTGCAGCAGGATTTGAAAAAGGAATTGATCGTGATTTTGAACCTGTTCTTTCGATGACCCCTCTTAATTGAGAGAATAGATCCAATGCTGAAAGTAGGAACCCTTTTTCTTTATTTAATTGTGTTTTTCAAAATAATATATATCATATAATAATTTACTAACTATATAACATAACTAAAAAATTGTTGGTCTTTTCTGGCTCGGCTAGCTTGAGCTAGCCGAGCCATTTCCTTTATTTTAGTTTACCGGGGCACAATTGAAAAAGTAAAAAAATCTATTCAAAGAGCAAAAGGAGAGAGAGGGATTCGAACCCTCGATAGTTTTTAGGACTATACCGGTTTTCAAGACCGGGGCTATCAACCACTCAGCCATCTCTCCAAAAGGCAATTTCTATTTTATTTTGATTCCCCCGAATAGAACATGGTCATACGGGTTGATACCATTACTGTCTATAGATAAATATCGGGCGTGAAATCGATAGGTCGATCTATTTATCTGTAGATATCTCTATATATATAGGTATGATCTAGCCTGCCCATTTCGTGAAGTAAAAAAAATCCCCGCAACTCAAATAAAGTGGTAAAAGGTGATAATAAGTCATAGTATATAGAATCAATTCATAGTAAAAAAAATCCCTATATGATGCATTTTTTACTGATAGAGGGATCAAATGGTATAGTTCATTTGTTAGTAGTTTGGAGGATTATAAGTATGACTATAGCTTTCCAATTGGCTGTTTTTGCATTAATTGCTACTTCATCAATCTTATTGATTAGTGTACCTGTCGTATTTGCGTCTGCTGATGGTTGGTCAAGTAACAAAAATTTTGTATTTTCCGGTACATCATTATGGATTGGATTAGTCTTTCTGGTAGGTATTCTTAATTCTCTCATCTCTTGAACCTATTCGTCCCAGATCCAAAAATGACCCCTCCCCCGAATTCGAAATTTTTCGGGTTGTGAGACAAAGTAAAATTCAATCAATATAAGTCCCCAAAATGCAAACAAATCAAAATAAAGAAAAAACTGAGAGGGAGGGGTCAAACTTAAACTTCTTGAATGAATTCAATGAAAGAAAAAAGATTCAAAATTTCGTTGGAATCGCCTTGATTGAAGACGGCATCTGGCCCAGCTCTGCACAAATGTGGTCAAGACATATATACTATATATGTGGGCATATTCCTTCTCAAGAAGGACAAAATGCGGATATAGTCGAATGGTAAAATTTCTCTTTGCCAAGGAGAAGACGCGGGTTCGATTCCCGCTATCCGCTCAAGGTTCAAGATGAAGTTATTAATATGATTAAGGGATTTGATATAGTTGATCTGTATAGTGTAATGATTCTATCTTCATCTTTCGTTTTTTTTTCCACACACCCCAAAACAAACAATTCTTCATTTTGTTTACAAAAAAATCGTGCGGAGACAGGATTTGAACCCGTGACCTCAAGGTTATGAGCCTTGCGAGCTACCAAGCTGCTCTACTCCGCGCTGAAGAGAAGAATTGGGAACTAATGTAATAGACAAACAAGAATGTACCCCCCGCCATCTCTATACAAATAGTATAACCTATTTATACAGAATGGTCAAGGGGCCCTCTACGATTTTTGATCATAGAAATGAACGAATATTAGAATACTTACCAACTTGATCTTGTTGCCCCTGGCAACAAGCATGTATGAACCATTTCACGAAGAATGTGTCCGGATAACCCAAAGTCTCGATAGTTAGCTCTCGGTCTTCCGGTCAAAAAACAACGTCGATGAAGACGTGTAGGTGCACTATTACGCGGTGGAGATTGTAACTTTCCATGAATTTCCCATTTCTCATTCAAGGACGTAACTTCGCTTATTTCTTTCTTTGAGGATCGACGAATCAAATGATATTTCTGTTCCAACTTTTGCCTCTTCTTCTCCCTCTGAATCAAACTTTTACTTGCCATAAAAAGGTTAAGTTCCTATTAGTATCAATGATACAAGTCGGATCCTAGATGTAAAAATAGAAAAAAAGGGGACACCCTTCTACATCGAAATAAATTTTATTATATATTATCGCGGATACAACACATTAACAAAAAATTAACCAAATTTTCCTGATGTAGAGGCAATCAAGAAAGCCGCATAAGTGAATATATAACCTACTGAGAAGTGGGCTAATCCAACCAATCTTGCTTGCACAATGGAAAGAGCTACAGGTTTATCTCTCCATCGAATCAAATTGGCCAAGGGTGTGCGTTCATGAGCCCACGCTAAAGTTTCGATCAATTCCTGCCAATACCCACGCCAGGAAATTAAGAACATAAATCCCGTAGCCCAAACAAGATGTCCAAATAAGAACATCCACGCCCAAACTGATAAACTATTCATACCAAAAGGGTTATATCCATTGATAAGTTGTGAAGAGTTTAACCATAAATAATCTCTTAACCATCCCATCAAATAGGTGGAAGATTCATTAAATTGTGAAACATTACCCTGCCATAATGTGATGTGTTTCCAATGCCAATAAAAGGTAACCCATCCAATAGTATTTAACATCCAGAAAACTGCCAAATAAAATGCGTCCCAAGCCGAAATATCACAAGTACCGCCCCGTCCCGGACCATCACAAGGAAAACTATAACCGAAATCCTTTTTATCTGGCATTAACTTGGAACCACGTGCATCTAAAGCACCTTTTACTAAGATCAATGTAGTTGTATGTAAACCTAGAGCAATAGCATGATGAACCAAAAAGTCTCCAGGACCTATTGTTAAGAATAGTGAGTTACTATTCTCATTAACAGCATTTAACCAGCCGGGCAACCAGATACTTCGACCCGCATTAAATGCCGGGCCGTTTGTTGAAGATAAAAGTACATCGAAGCCGTATGAAGTTTTACCATGAGCAGATTGTATCCATTGAGCAAAGATGGGTTCGATCAAGATTTGTTTTTCCGGAGTACCAAAAGCAAGCATGACATCATTATGAACATAAAGACCCAAAGTATGGAACCCTAAAAAGAGGCTGGCCCAGCTTAAATGAGATATGATAGCTTCCTTATGGTCTAACATTCTTGCCAATACATTATCTTCATTCTGTTCCGGATTGTAATCTCGAATGAAAAAGATAGCCCCATGCGCAAAAGCTCCTGTCATGATGAATCCTGCGATGTATTGGTGATGTGTATATAATGCAGCTTGAGTAGTAAAGTCTTGGGCTATGAACGCATAAGCAGGTAAAGAGTACATGTGTTGAGCAACCAAGGAGGTAATAACCCCTAAAGAGGCTAGAGCAAGCCCTAATTGAAAATGAATCGAATTGTTTATTGTGTCATAAAGACCCTTATGTCCACGTCCCAATCGCCCTCCCGGAGGAATATGTGCTTCTAAAAGATCTTTCATACTGTGCCCAATCCCGAAGTTAGTTCTATACATATGACCAGCAACGAGAAAAATAAATGCAATAGCTAAATGATGATGAGCCATATCGGTTAACCATAAACTTTGCGTTTGTGGATGGAATCCCCCAAGAAGTGTTAGAATGGCAGTTCCCGCTCCTTGGGAGGTACCAAATAAATGACTACTCGAATCGGGATTTTGGGCATAAAGATTCCATTGGCCTGTAAAAAGTGGGGCTAGCCCTTGAGGATGCGGTAATACGTCTAAGAAATTATTCCATCGAACGTACTCCCCCCTGGATCCGGGAATAGCGACATGAACTAAATGTCCTGTCCAAGCCAAGGAACTTACTCCGAAGAGTCCTGACAAATGATGATTGAGACGGGATTCCGCATTTTTGAACCACGAAACGCTCGGTTTCCATTTCGGTTGTAGGTGTAACCAACCCGCTAGTAAAGATATGACAGAAAGAAATAATAGAAAAAGAGATCCAGTATAAAGATCCTCATTAGTGCGTAAACCGATTGTATACCACCACTGATAAACACCAGAATAAGCGATATTCACTGGACCAGGAGCACCACCCCGAGTAAAAGCTTCTACGGCCGGTTGACCAAAATGAGGATCCCAAATTGCATGGGCAATAGGTCTTACATGTAAAGGGTCCTGTACCCATGACTCAAAATTTCCTTGCCAAGCTACATGAAACAGATTTCCGGAAGTCCACAGAAAAATTATTGCTAATTGACCAAAATGAGAAGCAAAAATATTCTGATAAAGACGTTCTTCGGTAATATCATCATGACTTTCGAAATCATGTGCGGTAGCAATGCCAAACCAAATACGACGAGTAGTGGGGTCCTGAGCTAAGCCTTGGCTAAACCTTGGAAATCTTAATGCCATAATGCCTTTCAAATCCTCCTAGCCGTTATCCTACTGCAATAATTCTTGCTAAGAAGAATGCCCATGTTGTGGCAATTCCACCCAGAAGGTAATGAGTTACTCCTACAGCACGTCCTTGTACAATGCTCAAGGCTCTAGGCTGAGTAGCAGGAGCCACTTTTAATTTATTATGAGCCCAAACGATGGATTCAATAAGTTCTTGCCAATAACCACGCCCGCTAAATAGAAACATTAAACTAAAAGCCCATACAAAATGAGCACCTAGGAAAAAAAGGCCATATGCAGATAATGAAGAACCATAAGACTGAATTACCTGAGATGCTTGTGCCCATAAGAAATCACGGAGCCAGCCATTAATAGTAATGGAACTCTGCGCAAAGTTTCCACCCGTGATATGAGTTACCACCCCTTGATCACTTATACTACCCCAAACATCGGACTGCATTTTCCAACTGAAATGGAATATGACTACCGAAATGGAATTGTACATCCAAAATAGCCCCAAGAATACATGATCCCAAGCAGATACTTGGCATGTTCCCCCGCGTCCCGGACCATCACAAGGAAAACGAAAACCAAGATTTGCCTTATCCGGTATCAAACGAGAGCTACGAGCAAATAGAACACCCTTCAGAAGTATTAGTACCGTCACATGAATTGTAAATGCATGAATGTGGTGGACCAAAAAATCTGCGGTTCCTAATGGAATAGGTAACAAAGCGACCTTGCCCCCCACTGCTACTAAATCACCACCACCCCAAGTCAAACTGGTGCTTGTTGTTGCACCAGGAGCCGTTACACTAGGCGCTAAAGCATGAGTGTTTTGTATCCATTGAGCAAAGATGGGTTGTAATTGTATAGCGGTATCTGAAAACATATCTTGAGGGCGTCCTAAAGCGCTCATGGTATCATTATGAATATACAAACCAAAACTGTGAAAGCCTAGAAATATACATGCCCAGTTGAGGTGTGATATGATTGCATCGCGATGTCTAAGGACACGATCTAATAGATCATTGTATCGAGTCGTTGGATCATAGTCTCTTACCATAAAAATGGCTGCGTGCGCAGCAGCACCAACTATGAGAAATCCACCAATCCACATGTGATGTGTAAATAATGACAGTTGAGTACCATAGTCAGTAGCTAGATATGGATAAGGGGGCATGGAATACATATGGTGCGCTACAACAATGGTTAAAGATCCTAACATGGCTAGGTTAAGAGCTAATTGAGCGTGCCATGACGTTGTTAGGATCTCATATAGGCCCTTATGTCCCTGGCCTGTAAATGGGCCTTTATGAACCTCTAAAATATCTTTTAGGCCATGACCAATACCCCAATTGGTCCTATACATGTGACCCGCTATCAGGAAAAGAATTGCAATAGCTAAATGATGGTGTGCAATATCGCTCAGCCATAGACCCCCGGTTACTGGGTCTAATCCTCCACGAAAAGTAAGAAATTCCGCGTATTTTGACCAATTCAGGGTGAAAAACGGGGTTGCTCCCTCGGCAAAACTGGGATAAAGTTGAGCCAAAAGATCTCGATTCAAGATAAATTCATGCGGAAGTGGTATCTCTTTAGGATCGACTCCAGCATTTAGAAATTGATTAATCGGCAAAGATACATGTACTTGATGCCCCGCCCAAGAAAGAGACCCAAGTCCTAGCAGCCCCGCTAAATGGTGATTCAACATGGATTCCACATCTTGAAACCAAGCCAGTTTTGGAGCTGCTTTGTGATAATGGAACCAACCAGCAAAAAGCATCAACGCCGCAAAGACCAATGCACCAATTGCGGTACAATAGAGTTGTAATTCACTAGTTATTCCAGAAGCTCGCCAAATATGAAAAAACCCAGAGGTTATTTGGATTCCTCGGAAACCTCCGCCTACATCACCATTCAATATTTCTTGGCCCACTATCGGCCAAACCACTTGGGCACTAGGGCCAATGTGAGTAGGATCGCTTAGCCATGCTTCATAGTTGGAAAAACGAGCACCGTGGAAATACATGCCACTCAGCCAAAGAAAGATGATAGAGAGTTGACCGAAATGGGCACTAAAGATTTTTCTAGAGATCTCCTCCAAATCGCTGGTATGGCTATCGAAATCGTGAGCATCAGCATGTAGATTCCAGATCCAAGTGGTAGTTTCAGGGCCCTTAGCTATTGTCCTTGAAAAATGACCAGGTCTGGCCCATTCCTCAAATGAGGTTTTTACGGGGTCCCTATCTACCAAAATTTTTACTTCTGGTTCCGGCGAACGAATAATCATTGAGTCCTCCTCTTTCCGGACACGACATACAAAGAGACCTGCCAAGCGTCAAGTAATTAATGAACCTCTGAGAGATATTTCAAATTAGTTTTTTTTCTTTTATTTCCCATCTCTCTAGTTTCTCTGTAGTTATTCACTAGAACAAGTATGATCGGGAAGTCGATCTAAGGCAAGTGTTCGGATCTATTATGACATAGCCGTGAGGCGCTCAACGGACCCTTTTTTTTTTTATAAACCCTTTCTGGACTTTTGATTGGTGTAAAAAACGCTTTTTTTATTCCTATCTAAAAGGACTTAGACAAAACGACTTAATGTTTTACAGAAATTCTAGTAATTCATATTACTTTATTCCAAATCACGCGATTACGCGAGCAGTCATTAGTGATTACTAATGACACATACCAGTATTCTTTCCTTAGTTATTTGATGAATTTAAAGGTATTTTTTTATAATTCAAAATTAAATCAATATAAAAAACTCAAAATTCAAGTTTTCAAGTTAAAGTATTAATTCTTTCTTTTTTTTAGTATTGTATTTAAATTTAAAGGCAAAAAAGGGGGTATTACTTGTTCCTAATTGAAAAGAAAGAAATAGATTCTGTTCTCTATCTGTTTTTCTTTAAACATAAGAAATACCCGACAAAATAGAACGATCTGAGAAGGGATATAATGAAATTCTTTGATTGGTTCTTCCCGTAGGAATGATCTTATTTTATTTGCCTCATAGGTAGAACATTAATTCTAACAAATAGAATATCAAAAATTCGAATTTTTTTTATTCGAAACGCCTCGTGATCTTCAACCAATTATGTGCTTCAATATAATTACCAGGAGTAAGCGCTATAGCTTGTTTCCAATATTCAGCAGCTTGATCGAACCAAGCTTCCGCAATTTCAGAATCTCCCTGTCGAATGGCCTGCTCTCCCCGGTCGGAATAGAGGATTCCTTCCCTTAGAACCGTACTTGAGAGTTTCCTAATTCATACGGCTCAACAGTCAATTCTTTTGGTATCCGTTTTGCTTATCGAATGGAATGCGATTTCTCATAGATCGATCTGGCGTTTCGGTTTCGGGTTAACCAAAAGAAGTTAATTGTATGAGTTTCAAACTTTAATTTCTAATTCGTTTTTGTTTTCTCTTTTATCCCACCTTCAGACGAATAAAGGATGGGCCTTTCCTCTTTTCATTAACATTTTCTGTAAGGTAACTATCTCGGTTTCATATCCAAATTTATATAGAATCCTTGAAAAAGGCTTTCTTTCCTGCATAAGAAAGAAAAGCTTACTATCTTTGGGATCTGATCCTACACCGCTGCTCAATACCTTAGTGGATCGCCTCTATTACATAAGCAGATTACTAACTTTTATCTATCTTCTATTATGTATGGCATAAGGAAGCAGTTCTTAATGTATTGGCCCAAACCTCGTTAATTGATCTTTACGGTGCTTTTTCGCTATCAATTCAAATTTTTATCCATAGAATAAAGAGTATCTAGGCATATCTTATTGCTTCATATTTTCAACTCATATGAAGTTTCGTTCCTTGCTACAGCTCATAAAAATCGTTGTTTTTTGACGATGCATATGTAGAGAGCCTTTTTTTCTTTTTTACTAGAAGATTTTTTTGGTCTTTTCTTTCCTTTTATCTTTCTATAGTGGAGATAGTCGCACGTAATGACAGATCACGGCCATATTATTAAACGCTTGTGGTAAGAATGGGTTTCGTTCTAGTGCCCTAAAATAATATTCTAAAGCTTTCGTATGGTCCCCATTACTTGTGTGAATAAGGCCTATGTTATAGAGTATATAACTTCGATCATAGGGATCAATTTCTAGTCGCATAGCTTCATAATAATTCTGTAAAGCTTCCGCATAATTTCCTTCGGATTGAGCCGACATCCGTTACGGTCGTCATTCTATTAAAGGAATCTCCGTTCCAGAACCGTACATGAGATTTTCATCTCATACGGCTCCTCCCTTATATGCATAATGCTAATATTTCAATCGTTTTTGATTCCATGTATCGATTCTTCTCATTATGAATTGAGCGGGGCTAGTGTTTTTGCACGAAATTTCTAGCCAACCTTCCTGCGCGGGAGCTTTTGTTAACATCAAACGTCTTGGTACTAGATAGAAATGGTAACTCCAACTATTTATTTGTCCTCAACGCCCCCTAATTTCCAGGAATTAGTCACTTCAACAGTCTTTGATGGTTATATGGGTATCCAAGGTACGAACGAGATGGATATTTGTTGGCCCAACCATTCTTTTAAGTCCCAATCCAGATAAGGAAGGGGGTAAGTAATTTTTAACAAAGCTTTTGTCTTGTTGATTTCTAGGTGTAGTGCTTTTCCCCTATGCTGCCTATTAGGACTAGTAGAGTGGGATTGACCTGTAATACAGAACCGATAGGTATAACCTTTCGCTCAATACTAAAATGGATAATGGAAGCAGATGAGGCTGCATTAATCGGGGATACACGATAGAAGGAATTGTTTTATTTCTAAACTTCACCTTCAACAAGCGTAGATTTTTTTCAATAATCTATCAAAATAAGAATATTTTTTCTTTCTATCCCAAATTGTTGTCTTTCTCATAAGAAGACTGGGGTAAAAAAAAGAATCAAATCACACCATCTCTGTAATAGGTAAATGCCTCCTTTTCGCCTGAAGTTGTTGGAATTATTCGTAATAAAATATTGGCCACAACGGAAAAGGTCTTATCAATAAAATTTCCATTTATACGTGATCTAGGCATAGGTACCAATCCATTCTAAAATTCTTTTGATTCCCACTCAAAGAAAGGAATTTACAATACGAAATAGCATAAAATAAAAAAGATTCATAAAAAAAATGTAAAAATAGGAACCCTCTACGACTCATATTCAAAGACTCAAATTGCTCCTTTTTGCAGGAATCAATAATAAATATTGGAAGTAGTATACCAATGGGCGAACTATTCCTATTTCATCGAAACTGAAGAATCCTGGAATTTTTCCTATAGATTCGGGCGAAAGACTTTGATTGAATTATGATCCAACGAAGTAGGGAAAAAGAATCGAATAATTACTCTATGATGGAAATAGAATAACCGTATATTTTGTTTGTGTTATGTGCATAATGAGTAGACACTATACAATCAAATAGCCCCAGGATAAGTCATGAATTTGTAAGAGATCTATGAAATAATCTATTTTTTTGGCGAAAACTTTAATTTAAAAGAAACGAATTTTCTAATTTTTATGGAATCATGATGGAAAGGTATCCATTAATCATAATCTAAAAAACATAAACCCACCAATCCGTTGATTTCTTCCAATTCAGTGATTTAATCCTGTATTGTATAAATATCAGATCATAAAAGGGTGGGAACATCATGTTCGCAAATAGAATATCAAAAATAGATTTTTTTACTTTATCCGTTCACAAGAAAAAACGGTTTTTGAATCCCCGAGCCTTGGATTGAAGTAACGATCTTTATCAAAATTTGGATATTTTTTTAATTCGAATTGGTTGGTTGTACCCTACCTAGCCAAACAAAAAAATGAATAACTCGCTATTCATTCGGTTCCTGAGTCATAATTGTTGTGTAGGAGAGGTGGCCGAGTGGTTCAAGGCGTAGCATTGGAACTGCTATGTAGACTTTTGTTTACCGAGGGTTCGAATCCCTCTCTTTCCGCACCTTCGCCCAACTCACCAACATCGCTGACCGTAACAAATCAACCAAGAGGTAGATCCTTCTTTCTATCTTTATATATATATTTTCTATATTCATTCCAATTTTATTGCTGCGATACGTAAAATAATGGAATAAGGTCGACAAGAAATAAAAACCTCTCCGTCGATCTATGATACATGAATGGTAAAAATCCGGATCAAACACCTTACCTTAATCAATTTCAATTTAGTTTAACGAAACCTTTTCTTTAAGATAGGCTTAAGTTTGACGGGAATAATATTCTACGACTAGCAATTCATTTATTTTCAAACCGACCCACTTATTATCTATTATTTGATTGACTACTCCTTTATATGGGAATGGGTGAAGAGTCAAATGTTTTGGCAATTCCTCGCTGTGGGATGAATCCAGATAATTTTGAACGAGAGCTTTTGATTTTTGCTTATCCCTCGCCATAAGAATATCGTTGGGTTTGCAACGATAACTTGGTATATCTACTATACGACCATTAACTAAAACATGTCTATGATTAACTAATTGGCGGGCTCCAGGAATAGTCGGAGCCATACCCAACCGAAAAAGGATGTTGTCTAAACGCATTTCAAGTAATTGGAGTAAAACCTGACCTGTTGACCCTTTTGCTTTTCTAGCGATCCGAAAGTATTTAAGTAATTGTCGTTCTGTAATACCATAATGAAAACGTAATTTTTGTTTTTCTTCTAGACGAATACGATATTGAGATCTTTTCCCGGAACGTGATGGGTTTTTAAGATCTCTAGGCTTTTTATTAGTTAGTCCTGGTAAAACCCCCAGACGTCGTATTTTTTTGAAACGAGGCCCTCGGTAACGCGACATAAAGACTCCTTATTGATTGATATTTCATTTTATTTAAATAAAAAAAATTAAAACTGAACTAAACGATAAATGAAGCGAGAAGGAATAGTGAAATGAAAGATGTATGTATCCGAAGTTCCTACTTGTTTTTGTATTAATGTATTATTTTTTTTTTAATTTCATTTTAATATTTTATTTAGTTTAGTATATATATTAAATTAATTAATTTTAAAAAATTATTTGAATTGTATTTAGTATATATAATTAAATAAAAAAAAGAATTTCATTACATTACGAATTTTAAAATAAAATTTATAAAAATTAGAATATCCGTTTTGTTTATAATAAATAATCAAAATAGAGTTAAATAATTAAGTCATATTTTGATTAAGTAATTCGGTATCAAAAAATAAGAAAAAAGATCCTTTTCTGAGTTGAGCTGTTCTGCCGAGATTGAACTTTTTCATTGACTTTTTTTTGTAGTTGGAAGTTTCTATGCCATAAAAAATCGTCGACCTTTTGCAAAATTGAAAAAGGAAAAGTGTATTTAGTCTTTAATTTCAGAGAAAAGCCGGCTATCGGAGTCGAACCGATGACCATCGCATTACAAATGCGATGCTCTAACCTCTGAGCTAAGCGGGCTCACATAAGATAAACGTTACATGTATAATAATTCCATAAACTATATCTTAGCTATTACCCTAAATCATAAAAAAAATAAATAAAATATAGAAAAGACAAAGATGCAATTCAGATCAGAATAATACATTTCCTATGCTTTGAGTTAGAAACTAAAAAAAAAGAATCGATCCTTTGAGTATTCCAGCTTTCGTGGGAAAATGAAAAGAAAGGTTCATATATGTATAGGGATAGATATCCGTCTAGATTGAATTGAAGATAAAAAAACGATAGAATTATTTCTGATTGGCCCATATCAAATATGAGTTCCCACTAGAAATGAAAGAAAATCGGATGAATTCGGTATATGAATTTTTATATAATATATAATAAAAAATTCGACAGTATGAAAGGATAATCTAAAAAGTATATCCCACTAAGATTTTAAGTATAAAAGGGGGATATGGCGAAATCGGTAGACGCTACGGACTTAATTGGTTTGAGCCTTAGTATGGAAACCTACTAAGTGAGAACTTTCAAATTCAGAGAAACCCTGGAATAAAAAAACGGATAATCCTGAGCCAACTCCTGCTTTCCAAAAGAAAGAATAAATACAGGATAGGTGCAGAGACTCAATGGAAGCTGTTCTAACAAAGCGGAGTTGACTGTATTGCGTTGTTATAAGAATTCTTCCGTCAAAACTCAAAAAAGGATGAAGAATAAACCTATATGCATACGTACGTAAATACTAAAAAAAAATAATAATATTGATGACAACCCGGATATTTATTTTATGACAAAGAAGATATGAATCAATTTCAAATTGAAGAAAAAATTAAATATTCATTTATTATTATTAAAAGCTACTCCCAAGTCTGATGGATCTTTTAAAGAACCGATCCATCGGATGAGAATGAAGATAGAGTCCCATTCTACGTGTCAATCCTGACAACAATGAAATTTATAGTAAGAGGAAAATCCGTCGACTTTATAAATCGTGAGGGTTCAAGTCCCTCTATCCCCAAAAAAGCGCATTCGATTCTCTAACTAATTATCCTCTTTTTTTGTTAACGGTTCAAATCCAAATTGGGCCTCTTCCTCATTGACTCTTCTTTCACAAGGGTATCCGAGCTGAAAAGTTTTTCTCTTATCACGAGTCTTGCGATATAAATGACACATGAACGGCTTTGAGCAAGGAGTACTCTACTCATTTGAATTTGAATGATTCCCAATACATATTATTACTCATACTAAGACTTCCATACAAAGTCTTCTTTTCAAGATACCGGAAAGTCCGGGGCCTAGATAAGACTTTGTAATCCCCCTTCCCCCTTTTTATTGACATAGACCCCCGTTTTCTACTAAAATTCGTAGATGATGCGTAGGGACTGGTCGGGATAGCTCAGTTGGTAGAGCAGAGGACTGAAAATCCTCGTGTCACCAGTTCAAATCTGGTTCCTGGCACATGATTCATTTGGATGAGTATCTATTTTACAAATAAATTGATATGGATCGATAATTTATTGCACATATGTAACTTATTTCTCTAGGTGTCTAGAGATATACCCCACCTATAAAATAGATGGGTAAAGAGTATATAAAAAGATGTAAAAGAGTTAGGTTTTCTTTTTTTTTTGTTGTTGTTTATTCTGTGTCTCCTCTCATTTATTTTTTTCGATTTCTGCATTTTCCCTTACATTACGTGACTTTCTACAGAACATCTAAGTGGTGTTCGATGTTCGAGGTACAAAGTTCATGAGACAAAAATTTTGTGGTTCATTCTATTTGCTCAGCTAATAAAAACTCAAAGTATCTTCCCAACTTTAAAATTTCAATGAATTTCGAATTCGATTTTTGTCTTTTTTAACCAACCATAATCCGAATAAAATGTTAACTACTCCGATTGTTTGATCTAGAGCAGAGTATACAAAAATGACTTATAATATCTATATCTATTTGTTTGATTTGAAATTGTTGAAGTGAAGATAAGTTTCTTATAATTCAATAAGCATCTTGTATTTCATAAAAATTCGGGGCAATATAATCTTTACGTAAAGGCCATCCTATCCAACTTTCGGGCATTAAAATACGTTTCAGGCGTGGATGATTCTCATAAAAGATTCCCAACATATCATAGGATTCCCGTTCTTGAAAATCCACACTTTTCCAAACCCAGAAAACAGATGGAATTCGAGGGTTTCTCCTTGGGACAAATACCTTTATGCATACCTCTTCGGGTTGATCCAGACCAGATTCTATTCTCGTAAGATGATACACACTAGCTAACAGTCCGCCGGGTTCGACATCATAGGCACACTGGGAACGTAGATAATTGTAACCATATACATATAAAATGACAGCAATGGAATGCCAATCTTCGGGCTTTATTTGTAAAGTCTCTATTCCTTGGTAATCGAAGCCCAAAGATCTATGAACTAGCCCGTGTTTGACTAGCCAAGCAGACAAACGACCCTGCATTTTTTTTATTTCTCCCACATTTTTGTTTGTATAAATATTTTTTTGTATAAGTTTTTCCTGAAACTTGTAAACACGGGGGACCCCTCAGTACAAAAAAAATCCCGCTTAATTCACGAAGCTTAATTCACGAATTCGTGGGAAGATACTGAACTTTTGTATTTGAAAAATTTTTCAGGAGGGATCTCGGAAATAGATGGAGATTTCGAAAGTAATCCTTGATTATAATTTCCAGTATGAATAGGGCGTCCAACACGAAACTTATGTTTGATAGTAAAATATCGATTCTTCCGTTGCGACTGAATTCTATCTTCATAGATTTCCCAAGAGATTTTCTTACGAAGCTTTGTTATAGCATCTATAACTGCTTCCGGTTTAGGTGGACAGCCCGGTAAATAGACATCCACAGGAATTAGTTTATCGACCCCCCGAACAGTACTATAAGAATCGGTACTGAACATCCCCCCTGTAATTGTACAGGCTCCCATAGCAATAACATATTTTGGTTCAGGCATTTGCTCATATAATCTCACTAAAGAAGGGGCCATTTTCATTGTTACCGTACCAGCTGTTAAAATTAGGTCTGCTTGTCTAGGGCTCGATCTTGGTACCAGTCCATAACGATCAAAGTCGAATCGCGAGCCTATTAATGAAGCAAATTCAATGAAGCAACAACTAGTACCATAGAGAAGCGGCCATAAACTAGAGAGTCTTGACCAATTTGAAAGATCATTTAATGTAGTTGAAATAACGGATTTTGGGGTTATTTGATCAAGCAGGGGAAACTCAACGGACTTGATAACTCTTTGAATCTTATTGTTTTTTCTTTTTTTATTTTGATTGTTAGAATATTCAGAAACTAAGACCATTCCAATGCTCCTTTTCGCCATGCATAAACTAAACCAACAATTAGGATAAGCACAAAAATGAAAGCTTCTATAAAAACAGATACACCCAATACATCGAAACTCATTGCCCATGGATAAAGAAAAACTGTTTCAACATCAAAAACAACAAAAACTAAAGCAAACATATAATAACGGATTCTAAATTGTAACCAAGCATCACCAATGGGTTCTATACCGGATTCATAACTCAAAAGTTTCTCTGGTTCTTTTCGAATCGGAGCTAAAATTCCGGAAAGTAGAAATGCCAAAATCGGAATAACACTTGATATTATTAGAAATGCCCAGAAAATATCATATTCATAAAGCAGAAACATAGACGCACTCCTATGAATGTGGAAAATATAACGAATTAGATGATTTGACTTGGAATTGTCAAGTCATCCATAACTGTTTAGTCAAAACAAAAATTAATTTTGACCGAATCACCCAGTTTCGTTTGTTTAACGCGAGACATGTATCCTTTCAAGATTCATTGACTAGAATCTTATTTCCGTTTTTCATTACACCTAACTTACTTAGTTAGATATATCTAACTATTTCAAATAAAATAATAATAATGGATAGTGCTCTTATCATATATTATACATATACAAATAAAACATTCTCGCTTTCACCTCACTTCCTATTTTTTCTCTAATGAAAATGAAAGGAAACTTTTTTTTAGTATATTTTTTATTTCAATTTATTGTATTTATCCTATGAATACATAGAATGAAGAAAACAGTCTTCTTTTTTTCGTAGTGATTTTTTTTTAATAATAAAAAGGAGTCGGACCTAAGAAAATTTCTCTTTCAGGATTTCATTTGAATGAAAAGGTCTTGGTATATTTCCGGGTGAAGTAATTTATATTGATTGGGTATGGAAAGAACAAACGACTTGTTTTGTTCTTTGCTAAGTAAGGTATACGACAAGAAACAAAAGTTTATTTCACAACATTGACACTGAAATTGACTAAAGATCTTTTTCAAGCTCCCGGTTGTCCACAAATAAAACAAATAAATTAAGTAGCGAGATCAATATGATTTTGGGGTGAGGTTGCTCGTTCCGATTATGATTTGTACCCCCAAAATTCACTAGGCTTACCTATAAAAAAGGGGATTCTCAATATTGGTGGGGATAGTAAAGAGAAAAATTCACCTGCCATTCGCCTACAAAGATGAATGGATAAAAATGGGTTTATTTATCCGAAATTCGAAAAATGCCGATTTGATCCGTTGAAATGTGCTTTTGTTTTCCGTTTTTGGCTTCGGCTCTGAAGGATCCTTGGGAGCAAGCTTCTGAGAATAATTTTTTTTTTTCGATGAATGGCCCGGCCATTTAAAATAACAAACACTACGCGGAAAAAAATTTCATCTAGAAAATTCTAGGGCTATACGGACTCGAACCGTAGACCTTCTCGGTAAAACAGCTCAAACTTGATTAGTATTATCAAACTGATTCGAACTCTTTCAAAGACCCAACATGCATTTTTTTTGCATTGGGCTCTTTCATTAACTAATATAAATATAAGTTAGTCCACCATATTTTTTCTTGACAGAAAGCAGATGGTTCCATGTGCTCGGATTCATTATTTGGACTCCGATCCAGGAGCACTACCAAAGTGTTTCAAAGAAGGGTTATCTTGACGTAGGTTTGCCTTTGGCCTAGAGAAAAAAAATGAAATGGAGTCTCTATCGCTCTGTTTAAAGAATCAAATATGAAACTTCATACACCTTAAAGTTCATAGGACGAAAAGAGATTTTTGAGGTCCTTCTACTTCATTATGCCTAGCATTGAATAGGCCGGTTATTCACCCTATCAGTATCTCAAATCAATCAGGCGTTCTATTTGATGACTAAATGGACACCCTAATTGGACTGAACTAATTGTCAGGCTATTGTTCTCTTGTTTCCGCAAAGTCATAGAGTAAGACATCGATTTGTCAATCAAGTCTTTTGATTGCATGATGAACTCCCCTGAAAAACATTGGCGCACGTGTAAACGAGTTGCTCTACCAACTGAGCTATAGCCCTTGTGTTTGTGCTACATATTTTATGTACGTAGAACATCTTTTGTCAAGATGAGAATTCGATGATCCAACATCGCAGTTCTTTGAGCTGTTTGATTCATATTGCTTAGAAATAAGATTAGATTTATACTCTATGTGATGGGGTTTCTATTTGTTTCTCTTTATTATATTATGATAAATGACCTACTTAACTCAGCGGTTAGAGTATTGCTTTCATACGGCAGGAGTCATTGGTTCAAATCCAATAGTAGGTAGAGCTTATTAGATACCCGAGTCGATGGTATCTAATAAGTTTTTCTACTCACGCCCATCCTTAATCTTAAAAAAAGGATTCTAATTCTAAGCGAAACATCCCCTTTTTTATGCTTGTGTGGACATACCAACTCGTTACGAAATCCTATTGATCGCCTCGACTCGTGTTTTAGCTCGTCTGAGAGCTAGATTTGCCTCAATTGTTTGTCTCTTTCCTTCTGCTTTCATCAAATTAGCTTCTGCTATTTCAAGAGTTTGCTGAGCTTCTTGTGGATCAATGTCACTACCCTTCTCAGCATCGTTTACTAAAACAGTGATCTCATTATTGCCTATTCGAGCAAAACCGCCCATCAGAGCCGTCGTTAACCATTGGTCGTTAAGTCGTATTCTCAATATACCTATATCTACAGCAGTGGCAATAGGGGCGTGGTTTGGTAATACGCCGATTTGTCCACTATTCGTAGATAAAATTATTTCTTTTACTTCGGAATCCCAAACAATTCGATTAGGAGTCAGTACACAAAGATTTAAGGTCATTTCTTCAATTTATTCTCCATTTCTAAGTTCATAGCTTTCGCGGTAGCTTCATCAATGTTACCTACCAAATAAAAGGCCTGCTCGGGAAGCCCGTCAAATTCTCCGGAAAGGATCAATTGAAACCCTCTAATTGTTTCTGCTAGACCAACATATTTTCCTGGCGAACCCGTAAAGACTTCGGCAACGAAAAAGGGTTGTGATAAGAAACGCTCAATTTTTCGTGCTCTTGCTACGGTTAAACGATCTTCTTCGGATAATTCGTCTAAGCCAAGGATAGCTATAATATCTTGAAGTTCTTTGTAACGTTGTAAAGTTTGCTTAACTCTTTGCGCAGTTTTATAATGTTCCTCGCCAACGATTCGAGGTTGGAGCATAGTTGACGTTGAATCTAAAGGATCTACTGCAGGATAGATCCCTTTAGCGGCTAATGCTCTTGATAGTACAGTCGTTGCATCTAAATGTGCAAATGTCGTGGCAGGAGCGGGATCAGTCAAATCGTCTGCAGGTACATAAACTGCTTGAATCGAAGTTATGGATCCTTGTTTAGTAGAAGTAATTCGTTCTTGTAAAGAGCCCATTTCGGTACTAAGAGTAGGTTGATAACCCACTGCGGAAGGCATTCTACCCAATAAGGCAGATACTTCAGATCCTGCTTGGACGAAACGGAAGATATTGTCAATAAATAGAAGTACATCTTGTTTATTAACATCTCGAAAATATTCCGCCATAGTTAGGGCAGTCAAACCAACTCTCATACGAGCTCCGGGCGGCTCATTCATCTGCCCGTAGACTAGGGCCACTTTTGATTCTGGAATATTTTGTTCATTAATAACTCCGGATTCTTTCATTTCCATGTAAAGATCATTTCCTTCACGAGTACGTTCACCTACGCCGCCAAATACAGATACACCTCCATGAGCTTTTGCAATATTGTTGATTAATTCCATAATGAGTACGGTTTTGCCCACTCCAGCTCCCCCAAACAGTCCTATTTTTCCTCCACGGCGGTAGGGGGCTAAAAGGTCTACCACTTTAATTCCTGTTTCAAAAATAGATAATTTTGTATCTAACTGTATAAAGGCAGGTGCGGATCTATGAATAGGAGATGTTGTTCGAGTATCTACAGGACCTAAATTATCAACGGGCTCCCCAAGTACATTAAAAATTCGTCCGAGAGTTGCTCCGCCCACCGGAACACTTAAAGGAGCCCCTGTATCAACCACTTCCATTCCTCGTGTTAAGCCATCTGTAGCACTCATAGCTACAGCCCTAACTCGATTATTTCCTAATAATTGTTGTACCTCACAGGTTACATTAATTGGTTGACCAGCAGTATCTCGGCCCTTAACGACCAGAGCGTTGTAAATATTAGGCATCTTGCCTGGTGGAAAAGCTACATCCAGTACTGGACCAATAATTTGAGCGACACGCCCCAGGTTATTTTTTTCAAGTGTGGAAACCCCAGGACTAGAAGTAGTAGGATTGATTATCATAATTATAAAGTAAAAAAGTCAAATATCAAATAATATAGTTATATTCTTTTTCTTTTCGCAAAAAAGAAATGTCCGATAACAAGTTGATTGGTTAATTCACTACGAAATGGGAGTTAGCATTCGATTTTGTTGGGATCAGACAACCGATTCAATTGTTTACTTATTTCGTCTTTTTTCTTATTTTTTGATTCAATTTCAATGAGTGAGTTCAACCAATCCATTTTCAAAATATCAAGTCAATGAACAAAAATTTGTAGAAAGTCTGCTATTTGTCTATTATTATAGACAATTCCATATATTATCGACGGAATTCGAACCTGAACGCGAAATTCTATTTAATTTATGGTTCATTATTTCATTTCTATCGCATTGACTATCGCATCGGCCCTTCTTTTTTTTTAGCATATTTCTAGCCTATTCTTTTTTTTCGTATTTATACCCTTTCGTTTATCAATTCCGCATATTTTCACATCTAGGATTTACATATACAACATATATTGCTGTCAAGAGTGCTGTTTTTTTGATTAATTATTGAGTCAAGTCAAAAAAGGTTAAGGCATTATAAACTTGAAAAAGAAAGGTTGGGTTGCGCCACATATAGGAAAGAGTATACAATAATGATGTATTTGGCGAATCAAATACTAGGGTCTAATACCGAACCCGTTAAATTTGTTGATAATTTTATGAAAGATTCCTGTAAAAGGTTTAATTAACGCCTAATTTATGTCGAGTAGACCTTGTTGTTGTGAGAATTAGTAATTGATGAGTTGTAGGGAGGGACTTATGTCACCACAAACAGAGACTAAAGCAAGTGTTGGATTCAAAGCTGGTGTTAAAGAATACAAATTGACTTATTATACTCCTGACTATGAACCCCATGACCATGATATCTTGGCAGCATTTCGAGTAACTCCTCAACCTGGAGTTCCACCAGAAGAAGCAGGGGCCGCGGTAGCTGCCGAATCTTCTACTGGTACATGGACAACTGTGTGGACCGATGGACTTACCAGCCTTGATCGTTACAAAGGACGATGCTACCACATCGAGCCTGTTCCTGGCGAAGAAAGTCAATTTATTGCTTATGTAGCTTACCCATTAGACCTTTTTGAAGAAGGTTCTGTTACTAACATGTTTACTTCCATTGTGGGTAATGTATTTGGGTTCAAAGCCCTGCGTGCTCTACGTTTGGAGGATTTGCGAATCCCTCCTGCTTATACGAAAACTTTCCAAGGCCCGCCTCATGGTATCCAAGTTGAGAGAGATAAATTGAACAAATATGGACGTCCCCTATTGGGATGTACTATTAAACCGAAATTGGGGTTGTCTGCTAAGAACTACGGTCGAGCAGTTTATGAATGTCTTCGTGGCGGACTTGATTTTACCAAAGATGATGAAAACGTTAACTCCCAACCATTTATGCGTTGGAGAGACCGTTTCTTATTCTGTGCCGAAGCTATTTTTAAATCACAGGTTGAAACAGGGGAAATCAAAGGACATTACTTGAATGCTACTGCAGGTACATGCGAAGAAATGATAAAAAGGGCTGTATTTGCTAGAGAATTGGGAGTTCCTATCGTAATGCATGATTACTTAACAGGGGGATTCACTGCAAATACTAGTTTAGCTCATTATTGCAGAGATAATGGCTTACTTCTTCACATCCACCGTGCAATGCATGCAGTTATTGATAGACAGAAAAATCATGGTATACACTTCCGTGTACTAGCTAAAGCCTTACGTCTGTCTGGCGGAGATCATATTCATTCCGGTACTGTAGTAGGTAAACTTGAAGGGGAAAGGGATATCACTTTAGGTTTTGTTGATTTACTACGTGATGACTTTGTTGAAAAAGACCGAAGTCGCGGTATTTATTTCACTCAACCGTGGGTTTCCCTGCCGGGTGTTATTCCTGTGGCTTCCGGCGGTATTCACGTTTGGCATATGCCCGCTCTAACTGAGATCTTTGGGGATGATTCTGTACTACAGTTCGGTGGCGGAACTTTAGGCCACCCGTGGGGAAATGCGCCGGGTGCTGTAGCGAATCGAGTAGCTCTAGAAGCTTGTGTACAAGCTCGTAACGAGGGGCGTGATCTTGCTCGCGAGGGTAACGATATTATTCGTAAAGCTGCCAAATGGAGTCCTGAACTAGCGGCCGCTTGTGAAGTATGGAAGGAAATCAAATTTGAATTCCAAGCAATGGATACTTTGTAATCCAGTAATGTAATTATGGGTCGGTCCCTTAAATTGAATTGTAATTAAATTGTATTCGGCTCAAACTTTTTACTAAAAGTAAAAAGTTTGAGCCGAATACAAGTTTTGCATAGATCTTAGATCTACAAGCAAAATTCTAAATAAAAAATAGAAAACAAAAAAGTTTCTTTGGTTGTGCTGGATCCACAATTAATCCTATGGATCTCTAGGATTGGTGTATTCTTATATATATCCCGTAGCTTAGTACCACGTATAGCAAGTCAAGTATAAGAGCCCCTTCTACCCATCCTGTATATTGTCCTTTTCTTCCGTTTTTTTCTATTACAATTGAAAAATTTTTGATCATATAGAGTGGAGTGATACCCGGATTCATACAAAGGATAATCGTTTATTTCTCACCTGTTTTTTGTTAATAACCCTAGTGCTTTTTTAGGAAATGCAAATTTCAAATGACTATTCATCTTTTTTTTTAATACAAATAGGGGGAAAGAGAGCTCTATGGAAAAATGGTGGTTTAATTCGAGATTGTCTAAGGAGGAGTTAGACCATAGGTGTGGACTAAGTAAATCAATGGGCAGTCTGGATCCTATTGACAATGCCAATAGCAATGAAAATACGAGTCTAAATTTTACAGAAAAAAACATTCATAGTTGGAGTAATGGTTCTCGTTACAGTAATTTGGATCTTTTAGTCGGTATCGAGGACATTCGGAATTTAATCTATGATGATACTTTTTTAGTTAGGAATAGTAAGGGGGAAACTTATTACATTTATTTTGATATTGAAAATGAAATTGTTGAGATTGAAAATGATCATTCTTTTTCTAGTTCACTAGAAAAAAAATATTCTAATTATGGGAATTTGTTTAAAAATGACGATACCCATTATGATCTTTACATGTACGATACTAAATCTAGTTTGAATAATCACATTAATGGTTGTATTGACAGTTATCTTCATTCTCAAATACGTATTGATAATTCCATTTTAAGTGATAGTGACAATTACAGTGATAATTACATTTTTGATGAAAGGCAGACTACCACTAAGACAAAAGGTAGGGATAAGAATCTTGAGGTAACTAAAAAATACAGTAATTTGTGGATTCAATGTGAAAATTGTTATGAATTAAATTATAAGAAATTGTTGAAGTCAAAAATGAACATTTGTGATGAATGCGGATATCATTTGAAAATGGGTAGTTCAGAGAGAATCGAACTCTCGATTGATCCCGGTACTTGGGAGCCTATGGATGAAGACATGGTCTCAACGGATCCCATTGAATTTCATTCGGAGGAGGAACCCTATAAAGATCGTATTAATTCTTATCAAAAAGAGACAGGGTTAACCGACGCTGTTCAAACAGGTATAGGTCAACTAAATGGTATTCCTGTAGCAATGGGGGTTATGGATTTTCAGTTTATGGGGGGTAGTATGGGATCCGTAGTAGGAGAGAAAATCACTCGTTTGATTGAGTATGCTACCAATCAAAATCTACCCCTTATTATAGTGTGTGCTTCCGGCGGGGCGCGAATGCAAGAAGGAAGTTTGAGCTTGATGCAAATGGCTAAAATTTCGTCGGCTTTATTTGATTATCAATCAAATAAAAAGTTATTCTATGTATCAATTCTTACATCTCCTACTACTGGAGGTGTGACAGCTAGTTTTGGTATGTTGGGAGATATCATTATTTCCGAACCCAGTGCCTACATTGCATTTGCGGGTAAAAGAGTAATTGAAGAAACATTGAATACGACAGTACCTGAAGGTTCACAAGAAGCTGAATATTTATTCGATAAGGGTTTATTCGATCCAATTGTACCACGTAATCTTTTAAAGGGTGTTCTAAGTGAGTTATTTCGGTTGCACGCTTTCTTTCCTTTGAATAAAAATTCGACCGAGCAGTAAGGTCAATTCTTTTTTTATTATTTGTGGTAAAAAAGGAGTTAGTTATCGTAATCAATCAAAGACAAAATGAAAAAAACCATTATATTATAATAGAATAATGGGTGTGGGGTTTCGTGGTTGCCGTACTAATTCTATCACTATAAATATATAATATAAAGAAAGAATTATAAAGTTGCGACTAAATTGTTTTTTTATTTGACTTCATATTCCACCCCTGATTACTAACCAGAGAACCCCTATGCTTACTTCTGTAAATTTAAAATTTGGCAAATAAAACGAATTTCATCTTCCTTTCTTACATCTAGAAAATTCGAAAAAAGCCTTTTGCATCTTAATATATTTCCTTGTCGGAGACTCTCCATACTAACAACATAATATATCTTGGATCAGATTCTAACGAATCTTTCGGGACTTTGTAAGTAACTCTAGCAAAAAAATAAGAAAAGATGAAGAATCAAAAAGTTGATTATCAAACATATATTTTTCTTTTTTGTGTCGAAGACTAATTAAGTTCATTTAGTTAGTTCTACGTTTCGTGAACTTAGTATATACTATACTCACTTAGATATAGTTAGTATAATTATATAGAATTAGAATTCTAATTAAGTTAAGATAATTTTAGAACAATATAACAAACAGGTACGAATAGTAAATCGAGGTACCCATTCTATGACAGATATAACCCTTCCCTCTATTTTTGTGCCTTTCGTAGGCCTAGTATTTCCGGCAATTGCAATGGCTTCTTTATTTCTTCATGTTCAAAAAAACAAGATTGTTTAGGCCGGATGGTGAGGCCGAATCACATTTTTAAAAGATTTAGACTTGATTGAATCATAACACGGATATCTATTTATTGGAAAGTGGAATATGGTATAATGCGCGATTTCGTTCGAACAGAAGTGCAAGAACTTTTATACATGCGAAACCTGATATAGGGATAAATTCATTTTCACGATTTTCAAATCAATAGATCAGGATGGGTTGGTCCATGTTTGAAATAGAAAGTCAATGCTTGTAGATATCTAGGGCGGGGTCGTATGAAGGGGACATTCTTATTTTCGTTTTCAATTGAACGAATTTTATGAATTACCCCGACAGGTTCACATTCGAATAGTGCTAGTTGATGAGAGTTACTTCAGAAACCAAATAGCGTTAAGTAATGTATAAGTGAAATTCACTTTGGTTATTCTATCAATTCAAATTAAATGCAACTAGATTAGTATGAATTGGCGATCCGAACGTATATGGATAGAACTTATAAGGGGGTCTCGAAAAACAAGTAATTTATGCTGGGCCTTTATCCTTTTTTTGGGTTCATTAGGATTTTTGTTAGTTGGAACTTCCAGCTATCTTGGTAGGAATTTGATATCTTTATTTCCCTCTCAACAAATCCTTTTTTTTCCACAGGGAATCGTGATGTCTTTCTATGGGATCGCAGGACTCTTTATTAGCTCCTATTTGTGGTCCACAATTTCGTGGAATGTAGGTAGTGGTTATGATCTATTCGATAAAAAAGAAGGAATAATTTGCATTTTTCGTTGGGGATTTCCGGGAAAAAATCGTCGCATCTTCCTCCGATTTCTTATAAATGACATTCAGTCTATCAGAATAGAACTTAAAGAGGGTATTTCTCCTCGTCGTGTCCTTTATCTAGAAATCAGAGGCCAGGGGGCCATTCCTTTGACTCGTACTGATGAGAATTTGACTCCGCGAGAAATGGAACAAAAAGCTGCGGAATTGGCCTATTTCTTGCGCGTACCGATTGAAGTATTTTGAAATGAACCCAAGAAGGAATGTTTTCTGATTCTTGGCTGGGGGTAGAAAAAACTCTACAATCCCCTCTACGGTATAACTTAACGAAAATTTCGTCAGAACGCCCTTTCGGGTCAAAGCAAACGTATATTATATGGAAGGGGGGGTTGTTTTTTTGTCTGCAAAAAAAAATATTTTATGCGTATGGAAATCTACTCGACGCAATTCATTAGCAAAAAAAGTAACAAATAAAGATAGATTCATCCCAAAACGTTTTGAAAAAATAAATTTTTTGCTTTTAGTTTCAATATTTTGAATTGACTAGCTTATGTAAATTCAATGAATGGCCCAACATTTTGAATTGACTAGCTTATGTAAATTCAATGAATGGCCCAACATTTTGCTATTCCTTTTTGTTTTGATCATCCCATTTTCTCAATTCTTTTTGTGCTATGGTAGTCAGCGGATTTTTTTTGCAATATTTGGAGAGTTTTTTGTCTCGAGAAATCCTAATTCATTAACTAAATCAGGTTTTCGGGGATTCATCGAAAGGAAGGAATTGTTTCGAATTTAACCAATTTAGAAATGGACTCATATTTGATTTCTGTATTCTTGCAAGATTCTTCAAAATTATAAAGGACTAATTACCGAATCACAAATAAAAAACAGAGAATGATTCGATACCTTGGAATAGAATTCGTTTTAGTGAAAAATAAAAAATTAGATCACATAGAGTCGACGAATGAGGTCCCTTTATTTAATTTGAATAATTTCTAAAAAAATGGTAAAAAAGAAAGCATTTATTCCCCTTCTAGTTCTTGTATCTATAGTCTTTTTACCCTGGTGGAGCTTTCTAGCATTTAAAAAAAGTCTGGAATATTGGGTTACTAATTGGTGGAATACCAAGCAATCCGAAATTCTTTTGAATAATATTACCGAAAAGGGTCTTCTAGAAAAATTCATCGAATTAGAGGAGCTCCTACTGTTGGACAATCTGATAAAGGAATACCCGGAGACACATCTAAAAGAGCTTCGTATAGGAATCCATAAAGAAACGATTCAATTGATCAAGCTGCACAATGAAGATTGTATCCATACAATTTTGTCCTTCTCGACCAATATAATCTGTTTCGTTATTCTAAGCGGTTATTCGATTATAGGTAATAAAGAACTTATTCTTCTTAACTCTTGGGTTCAGGAATTCCTATATAATCTAAGCGACACAATAAAAGCATTTTCTATTCTTTTATTAACCGATTTTTGTATCGGATTCCATTCACCTCATGGTTGGGAACTGATGGTTGGCTCTATCTACAAAGATTTTGGATTTTCCCAAAATGATCAGATTGTATCTGGCCTTGTTTCCACTTTTCCAGTCATTCTAGATACAATTTTGAAATATTTGATCTTCCGTTATTTAAACCGCGTATCCCCATCACTTGTCGTGATTTATCATTCAATGAATGAATGACTGAAAAAAAAGGTCTACTGATATTAATCCAATTAGAATGTTTGGTACTTTGAGCATAAGCATTCCAAATCGTACTGACTCTTTCTACCCATCCACGGGAAGAAAGCCCTCCAATATTCCAGTAAATAGCAGAATCGTGGATAGGGAACTATACTAGTGACCTATCCAATTTATTGTAGAAATTTTCGGGATCAAAAATTGGACCATGCAAACGAAAAATACCCTTTCTTGGATAAAAGAGCAGATTACTCGATCCATTTCCCTATCACTCAGTATATATATAATAACTCAGTCATCAATTTCAAATGCATATCCCATTTTTGCGCAGCAGGGTTATGAAAATCCCCGAGAAGCGACCGGTCGTATTGTATGTGCCAATTGTCATTTAGCTAATAAACCCGTGGATATTGAGGTTCCACAAGCGGTCCTTCCTGATACAGTATTTGAAGCAGTTGTTCGAATTCCTTATGATATACAACTAAAACAAGTTCTGGCTAATGGCAAGAAAGGGGGTTTGAATGTAGGAGCTGTTCTTATTTTACCCGAGGGGTTTGAGTTGGCCCCAACCGATCGCATTTCTCCCGAGATGAAAGAAAAGATAGGCAATCTTTCTTTTCAGAGCTACCGACCAAATAAAAAAAATATTCTTGTGATAGGCCCTGTTCCGGGGCAAAAATATAGTGAAATCACCTTTCCTATTCTTTCACCGGACCCTGCTACTAAGAAAGATGTTCACTTTTTAAAATATCCCATATTTGTAGGTGGTAACAGGGGAAGGGGGCAGATTTATCCCGACGGAAGCAAGAGTAACAATACTGTTTATAATGCTACATCAGCAGGTATAGTAAAGAAAATAATACGAAAAGAAAAGGGCGGATACGAAATAACTATAGGGGATGCCTCAGATGGGCGTCAACAAGTCGTTGATATTATTCCTCCAGGGCCAGAACTTCTTGTTTCAGAGGGTGAATCTATCAAACTCGACCAACCATTAACGAGTAATCCTAACGTGGGTGGATTTGGTCAGGGCGATACGGAAATAGTACTTCAAGACCCATTACGCGTACAAGGTCTTTTGTTCTTCTTGGCATCGGTTATTTTAGCACAAATTTTTTTGGTTCTTAAAAAGAAACAGTTCGAGAAGGTTCAATTGTCCGAAATGAATTTCTAGATCAAGTTCATAACAAGAACCAAATTCTTGTTTGTTTATAGTTATGTATGATCACAAAATAGAAAAAAGTACAAAAGTCCTCTTCTTTCTTTTCTATTTTTTTTCACTCCAAATTGTAATAACGTGACTAGGTAACTCTGTAACTCCTATCAGATTTAAATGTTATCGAATGCATCAATAGTTTTTTCTATTCGAGAATAAAATCCCCTTTCTTGTGTCAATGTCAAATAGTAATGATTCGTGATGGCCTTTTTTGTCAAAAACGTGTAATTTTCTATTATATATCTTTCATATTTTTTGGGGGGTTCAGGAGATTTAACCGAACTTTTTTTGTCTTACTATGACGCATATATATAATAGATAGAACAAAGTAGTGGACAAACAAAAAAAGAGAGAGAGAATTTTATTGAACAACAAATAGAACTTCTTCAATGAACTTATAAAAAAATTTCAACTTTGATTTGATGAATACAAAAAGGATATATTACTCGAATTTTGTATAGTAGTATAGAGGGGTTTTCATACTACATACTATTTGATTTGATCTGCCTGTTTTTTACTTTATTTTTATGCGATAAAATATTCCAATTATTACGAATTTCACTAACGGGTACCTCCCCCTTCTTTGTTTCTTTAATTCGAGGGGGAAGGAGGGTCCCGTTGAGTTCTTACGTTTTCATATCTATACCACAGTTCATCCGATTACTAAAGGGATGAACCCAATCCGGAATATGAGCCATAAAAGAAAATGCCTATTAAACCGATCACAAGAATGCCAGTTACAGTACCTATTATCCAAAGCGGAATCCTTCCAGTAGTATCGGCCATTTAACCCACTTCCCTCCACATTTCATCAAGTGGTCATGCTAGAGACATAAACAGTCATGGGTAATTATGAGATGAGATCCTTCCGAATGGGATAAGAAAATTCTTAACTCTATATATTATTCTCCCTCGTTCTTTTTAATTGAAAAAATAATTTGAAAATAAAACAGCAAGTACAAAAATGAGTAATAACCCCCAGTAGAGACTGGTACGATTCAATTCAACATTTTGTTCGTTCGGGTTTGATTGTGTCGTAGCTCTATAATTCGGATTAGGTTTTGTTTATCGTTGGATGAATTGCATTGCGGATATTGACCCCAAAAAAAAAACGGTAGGTACAGCTAGTCCGTGAACAGCCAACCATCGCACTGTAAAAATGGGATAGGTTCGATCTATGGTCATTGGGCCTCCTAAAAGGATCTACTAAATTCATCGAGTTGTTCCAAAGAATCAAAACGGCCAGTTATTAATGGAATTCCCTGTCGGCTCTCTGTAAAATACTCGTTTGGCCGAGGGCTTCCAAACACATCGTAAGCTAAACCTGTGCTGACGAATAACCAACCCGCAATGAATAGGGAAGGTATAGTAATGCTATGAATGACCCAGTATCGAATACTGGTAATAATATCCGCAAAAGAACGTTCTCCTGTGCTTCCAGACATGCTCAGCTCCACATATTCTTGTACAGGCAAATGTAAATCGATTCCGTAAAAGATGAGATCCGTAAATGGAAATTTACGGAAATTCTTTGTGGGATCGGAAATATTGTACCAAGGGTGTCTTTAGAGTATACCAAATCAGTATAGCCGTCCTTCTTCTGACACAGCAAGGCAATTTCAATTAATATTGAAACTAAGTATACGTATTAGACAATTTCTTTTTTCTTGCTTGTAATATAGAATTATGCGCCAATTAATAAAAAGAGCATAGAGGTTCTCTTCATTATCGGCTTCGGACTAGAAACGAAAATCGGGTAAGGGATCAATCTGATACGTTGGTTTCTAATTCATCAAGGAGCGTTTTATATTCCCACAATTCGATGAGACGCAAACCTCTTTTTTGTGTTTTGTTTATAGAAAGAAAAGCTTTTTTGCTTTTTTTATTTTAAGGAATTGAGAAGTCGTCTAGTACCAACTACGAATAGTAAGTAGGAGTAAGTATTCGATGAAAAAAAACAATTATGTGAATAAACTCGATTGCTGAATATAATGAGTGAAAATAAAAAGAAGATCACTTTTTGTCCTAAACTAAAAAAAAAAGAAATGTTTTTCCTGTTTTCTTCTTCGATAGTGATAATTTTTTTTGAACAAAGTTACATGACATAGTTCTTATTTCTTTTTATTAGTTTACTCCAAGAGTTGCTCAAAAATTCTGTTGATTAGAAATCGCGAAATTATTAGATATCACAGACAACGTGTGGGTTTCTTTTTCTACCTCTCTTCCTTTATCTTTCAAACAAATGGTTGAGGAATAAATTGAACTTAGTCTTTCAATTGGTATTTTTTCTTATTTTCGCTTTTATCTTGCACAAAAAAAAAATGTAAACTTAGGTAAGTGCTTTATAAATCTATGTATAAAAAAACATATTTGATTTAGCTCCTTCATGCCTACTCTAACTAGTTATTTCGGTTTTCTACTAGCAGCTTTAACTATAACCTCGGCTCTATTTATTGGTCTGAGCAAGATACGACTTATTTGAAATAAATTGAACCAATAATTCAGAATCAGAAAAAGAAATCTTTCTGTAAAATTTCGTGTATTTTTTTAGCTTTTTATTTTCTCGTGACAATTTTTTAATTTCGGTTATTGAGATTCATGGACAATTAGGATTAATATTTAGGGATAGATATTACCCCCTCCCCCTTTTTCTTTTCAAACAAATTGAAATGATTGAAGTACTTCTATTTGGAATCGTCTTAGGTTTAATTCCTATTACTTTAGCTGGATTATTCGTAACTGCATATTTACAATATAGACGTGGTGATCAGTTGAACCTTTGATTAGTTAACAAATCTTTGTTGATTGACCTCCTATGGCTTAAAGAAAAGAGGTCACTTTTGGATTCTTATTGAATTTTTTCAGTATAATTAGAACTAACAAGAATGGAATCACGCTCTGTAGGATTTGAACCTACGACATCGGGTTTTGGAGACCCACGTTCTACCGAACTGAACTAAGAGCGCTTTCTTATCACAGACAGTAAAGAAAAAAAATTCTTTTTGTAACCCAACAGTACATCTTGCACTCATATCACATATATAGTTAGAATTGTATATGTGTTATATGTATTAGAATATATATTCTAACTATATTGGATTGGATTCTATATGTCTAGTTTGACTCCATTTCATTGATCTTAATTAATTCTTCTCAGAGGAAAAACAATAGGTAGGGATGACAGGATTTGAACCCGTGACATTTTGTACCCAAAACAAACGCGCTACCAAGCTGCGCTACATCCCTTTTTATAGGTTTACAGTATTATTGTAACTTATCCTTTTTTTTTCAACATCCTTAGTTCTCATATTTAGATACACAATAGATCGTGCCGTTTTTTCTTTTTTTTCATATCATATATGATATAATATAAAAGTCTTTGGATACTTAGACGTATACGCTGTAAAGTAAAAAAGCTTTTAGTTTAGGGAATGCTCAGTAGGAAAGATACAGCTTTTTACTTTTTTTAGTTGAAAAAAGTAAAAAATAAAGGTAGAAAATCTTATCTAGCGGATGGTTGTACATTTGAATTTGCCTGAGGAATTTCATGTACAAATACAAGTGGTTTTTCCTTTTAAATACATATGCATCTGATTATCTATTATATATGTATTATTCTTATGTGTTACTGTGTTACAATATAGAAATAAAGACAAAACAAGAAGGAGGATTTTCAATGCGAGATCTAAAAACATACCTCTCCGTGGCACCGGTACTAAGTACTTTATGGTTCGGATCTTTAGCAGGTTTATTGATAGAAATCAATCGTTTTTTCCCGGATGCGTTAACATTCCCCTTTTTTTCATTCTAGTTATTGGCATGGTAAGGGGGTAACGCAGATTCTAGATAGGATCCACAATCCGTGACTAATCCCCTGCCCTTTCTCCCTTTGACCTTCTATTCGAAAAGGGAGAAAGAAAATTGGATTACGTATTCTTTATCTTTATTATACCTTATACTGAATACTTTTTACTATTAATAATTAATAGTTTTTTATAATCCCCTGCCCTTTCTCCCTTTGACCTTCTATTCGAAAAGGGAGAAAGAAAATTGGATTACGTATTCTTTATCTTTATTATACCTTATACTGAATACTTTTTACTATTAATAATTAATAGTTTTTTATTTCCTATTCCTCTATTTACTGCAACGAAATCTTTTGAAGTGTATTTCAAGTTAGCAATTTCTATTTTTTTCTTTCTCTCCGCTTCGGTTCGAAAATAAAAGAGTTGCTTAAATAAAAAATTAACCCCAAAAGGGGGGGTTCATGGCCAAGGGTAAAGATGTCCGGGTAAGCGTTATTTTGGAATGTACTAGTTGTGTCCGAAAGAATGTTAATAAGGAATCAAGGGGTATTTCCCGATATATTACTCAAAAGAATCGACGCAACACGCCCAGTCGGTTGGAATTGAGAAAATTCTGCCCCTATTGTTACAAGCATACAATTCACGGAGAGATAAAGAAATAGGTCGAACCGAACGTCTGCGTATCACCTTTTGAAGCAAGAGTACAAAAGGACATATATTATACATGGATTTCATTATATGCATAAAAACAATTCCACTATTTTTAATAGAATTCTATTCTATTAGAAAATATATAAAAAAAGGATTCCGGATTAGAAGCTATATAGAATAGAAATGTAGAATAATATAAGCGCATATAAATAAAAAAAATAGAAATATATAAAAGAAACAAATTCAAATTAAAGAAAAAGAATCAAAAAACCAAATCCTATTTCGAATTCATTTTTTTTTAGATCCGACCGACCGAAATAGGATTTTCGGTAGAATATTTTTTAGATTATAAGGAATAAATAAACTAAACAAACCATGGATAAATCCAAACGATCTTTCCTTAAACCTAAGCGGCTTTTTCGTAGGCGCTTGCCCCCGCTCCAATCGGGGGACCGAATTGATTATAGAAACATGAGTTTAATTAGTCGATTTATTAGTGAACAGGGAAAAATCTTATCTAGGCGCGTCAATAGATTGACTCTGAAACAACAACGATTAATTACTATTGCTATAAAACAAGCTCGTATTCTATCTTTGTTACCCTTTCTTAATAATGAGAAACAATTTGAAAGAGCCAAGTCGGCCGTTAGAACTACAGGTTTTCGAACAAAAAAACAATAGGTTTACTCTTTTTTTTATTCAATTGATGTTTTGCTCTAAAAAATCCGATAATCTGGATTTTTTTGTTGTCTCGGAAGAAGAAATCTTTTTTTTTTTGAATGCCTTTGCTCATTTTGACTGCTTTATTGTAATTGTATTTTCTATTTTATTTTATCGTTATCGGATTAAATTCTATTCTATCTTACCTTCCCGGAGTTCCTTCTCCGGGGAACTTTGTTTAAAGCATTTCGGGTGCTTCTTTCCAATCTTCTTTGTTTACGATCTCATTGTAAATACTATAAAGACAATTCCTATTTAAGATAGCTATTTGTGCAAGTATTTTACGATTCAGAATCAACTGTCTCTTGTACAGATCATGGATAAATTTACTATAACTATAGTATACACCCTTTTCTGTTTCGCGAATTGCTGCGTTTATCCGAGTAATCCACAACCGACGAAAATCTCTCTTTTTCTTATCTCTATCTCGATGAGCCGAAAACAAAGCTCTTATTTTCTGTTGAGCAACAATACGAATCGGTTTTGAATGAGCCCCTCGAAAGCTTGATACAAATAAACGCATTTTTTTTCTACGTCTCCGAGCTATATATCCTCGTCTAACTCTGGTCATTGAATAAATGAAACTTTGCTAAATAACTAATTGATTTTCTTTCTCTTCGAGTTATTTCTTCTTCCCTCGCTGGTAATAACAAAACGGCTTTTCCAATGTATAAAAAGAATTCCAATGGCTTTTGCTACTATAACCTTCCCGACCACGATTTTTTTCTTTTTTTTCGAGGCATTTCGACCCAACTCCAAATGAAATAAGAAATTAGATTGATACTAGGTATCAAAAACGTAGTCAATCTAAATGAATAAAGAAATTGTGGGTTCCTTCGTTTCTATGGTTACTTCTTAAACGGTGAGGTCCTCTCTATACACCGGAGCCCTTTGTTTCGTTTAGTCAACGTTATTGGTAACTTGTACAATTCAAAATCTTTGGCTCTACCCATGAATTATCCAGTAATAGGTCTTTCACAACGAGATCCGCCTATACAGTAACGGTATTTTATTTTGAAGGTTAGCTGGATAGCTGACCCTGTTAGTCCGTTTTGCACAGGAGCATAATCTTTTTTTAGTAAAAATAGTACTTTCCCGCTTAATGTATAGCATTTGCTACCAATGGGAACTTGCTTCTCGTCTTAAATCGAGCTGATTGGGGTTACACCAAGGAAACCATAAATTTCATATGTAATAGACGGATATGGTAGATCTTTTTTTCGATAGTGACCAGAGTTCTTCCATTTTATTCTATTCACTGGTAACGACGATTGATACTGGAAATTTGGGTTCTGGCCCAGCTCATAATCTGAACGAGTCGCACATACACCCTAGTACATGTTCCTCGTCGCTGAGGACATCCCCGAAGAGCGGGAGATTTCGTGACGTTTCGGATTGGCTGTCTTGTGTTTCTAATAAGCTGTTTAATAGTTGGCATGCTGAATCATTTGCATAAGGGACTGGTTTAGATCAATCCTAACCTGATGATTATGAATTTTTTCTAGTTATATAGAATATTACCCAGTAAAGTCAAAAGATAAAATATGAATTTGCGAATTCGATTACCTCGACTCTTTCCATTTTTCCTTCTTTACTATTTCTACTCCTTCATTCGCTATAAGATCAATAATTCCGTGAGCTTGGGCTTCTCTTGCTGACATAAAAACATCCCTTTCCAGGTCTTCGGTTAGAACCCAAAAAGGTTGGCCTGTTCTTTGTGCATAAACCTTTGTGAGGGTTTCTCGCAAAGTCAATAGTTCTTCCGCTTCCACCATACATTCTCCCGTTGATCCCTCATGAAAAGAACTAGCAGGTTGATGTATCATTACCCTGATGATATAACAAAAGGAGAGTTCCTCTATCTCGCATGATGAGGCGAAGACAAAAGATGGGGAATAACAATAAACTTGAACAACCGTACGTGCATCTTTTGCACATTGCATACGGCTCGACAATGGAATTTACTTTTTCTTCCCTCGAAGAAAAATAGAACCGATCCGATCCAGATCAGTAAATCATCCAATTACCATCCTTCTTTTCATGAGTTCAAAATACTATGATGGCTCCGTTGCTTTATATATTCATTTCGTCTGTAATTTAGCAATCCCAAAGTTTCTTTTTGATCCTAAATAAGGAATTTTTTGCGTACTCTTTCAAACATAAATGTTGTTAGGTTAGGATTAAGAGTCTTTTGGTATAAAAATAAAAAGTTTGTGACGCTGAAACGGACTCCGTATAAAAAAATCGGGAATACCCTTTATTTCATACTCCTGTCTCGATACATAATCTAATTTTTGTTTCAAAAAAAAACGAAAAAAATTTGCATATCGAATTCAAAGTGCCATGCTATTTTTACTATTTTTAGTTAACACTACTCATAATATATATTGATATTTCTTGTGGTGAAGGCATAGTCTTTTTTTCTCAAATAAAAAACTCATTGGCGCCAAAGCCAAGCGTGAGGGAATGCAAAACGTTTGGTAATTTCTCCGCCGACCAGGATAAAAGATCCCATTGAAGCGGCTATTCCCATGCATATTGTATATACATTGGGTAGTACAAGTTGCATAGCATCAAAAATAGCTATTCCGGGTAATACCCATCCGCCAGGACAATTTATAAACAAATAAAAATCCTGGGTCTGATCCTCTATACTGAGATATACCATAAGACCAACAAGGTAATTCGAGATCTCGGTCGTAATCTCTTGGGTTAAAAAAAGTAATCTTGCTCGATAAAGTCGATTGATTAGGGTAAAATTTGATCCCTTAGAAACCGTACATGCACCTTTTGATGCATACGGTTCAAAAAAATTGAAAAAAAAAATCAATGTGTAGATTATTGCCCTCTTATTTTTGGATAGCAGTTCTTTCTAACTTTGACTGGGGGGGTTGTCTTCTATTTTTCAATAAAGATGAGTTTTCCTTATTTCTACTATAAATTAGAAATAAGAAATTTAGTGAGATAGTATACACCATACGCCAATATGTAAATAAAAAGAAATAGTATTAGTATAGGTAGAGTATATATAATAAGCAGTAAACTTTTCGAACTAACTGTTCTTTGATTTATTGTTTCATCGAGATCGAATGCAAACCACGATGTAATTTTCTTGTTCTTGAAAGGGCCTCTATAATTCTTTAGGTTTCGGATCTACTCCGGGTAAAAATCTGCTCGATTTTGATTTGCACATATAGGTCAAATGCATCTAATACCGCTTCTTTTTGTTTTGCTAAGATGTCGTTTTTTTTTCATTCAGTTCATGCCTTTGCCAAAAAAATTGGATATTCGACATAGTGACTTCACCTATTCTATTCAAGTGATTAAGGTTCAGATCAGTCCTATATCTATTCCATTTCTTTTTTTTATAGGAAGAATTTTTCATACAAGCAGTAATTATCGATATATTACAAATTGGGATTTGTTTAAACGGAGCCTGGATACTTCATGTAATTTTATTGGTTCAACCAAGCCAACCATAAATTTTTCTAATTGATATTATTAATCTGAATCCCCCCACAAATAGATCTAGTTGGACTTCGCGCTCCAAATTTTGGATGATTCAATGAATCTTTTTTGGGCGAAGGGAAGGATATCTCGATCGGGGAAGAAAACGGGGAAAGCCCATACGACCCAAGATATCTGACAAGTCGCACTATACGTCAATCCAAGTTGCATCTTCATCTCCCGGAATTCGAAAGGGTACTTTTGGAACACCAATAGGCATTAACTGAAGGAAAAAATTAAGTACTATATTTCACTTTGATATGGAAACGTAATAAAATAAAACTAATAGGGCTATTCTTTTCATAATATCAACTGATAATTATAAAGGTTGATATTCTTTATCATATATTCTGTCTAGAATACATTAGAAAAAGTAATAAAAGACGATAGAATGACTAAAGTAAAATTCTTACGACTAGAGCTTTCCAACGATGAACAAATATAGCGGCATTTGTTCATAGAAAACTGTATCAACCCCCATTGCGTATTGGTACTTATCGGGTATAGAATAGATCTGCTTCTCTTTGTTCCGACAAAAAAATTTGTTCCATTATTACCACGAGAATAGAACAAATATGAACCCTTGCTCCGAGATAATCCACCGAATAGAACAGGGGTACATTGATAGTTATAGTCTTTTCCAATGCAATAAAGTTACATAGTGTCTATTTTTATTTGATAAAGGGGTATTTCCATGGGTTTGCCTTGGTATCGTGTTCATACCGTTGTATTGAATGATCCGGGTCGGTTGATTTCTGTCCATATAATGCATACGGCTCTGGTTGCTGGTTGGGCCGGTTCGATGGCTCTATATGAATTAGCAGTTTTTGATCCCTCTGATCCCGTTCTTGATCCAATGTGGAGACAGGGTATGTTCGTTATACCCTTCATGACTCGTTTAGGAATAACCAATTCCTGGGGCGGCTGGAGTATTACAGGGGGGACGGTAACGGATCCTGGTATTTGGAGTTATGAAGGTGTGGCCGGGTCACATATTGTGTTTTCTGGCTTGTGCTTTTTGGCAGCTATTTGGCATTGGGTATATTGGGATCTAGAAATTTTTTCTGATGAACGTACAGGAAAACCTTCATTAGATTTGCCTAAGATTTTTGGAATTCATTTATTTCTTTCCGGGGTGGCTTGTTTTGGTTTTGGCGCATTTCATGTAACAGGCTTGTACGGTCCTGGAATATGGGTGTCTGATCCTTATGGATTAACCGGAAAAGTCCAGTCAGTAAATCCCGCATGGGGCGTAGAAGGTTTTGATCCTTTTGTTCCAGGGGGAATAGCCGCTCATCATATTGCAGCAGGGACTTTGGGCATATTAGCCGGCTTATTCCATCTTAGTGTCCGCCCGCCCCAACGTCTATACAAAGGATTACGTATGGGTAATATTGAAACCGTACTTTCTAGCAGTATCGCTGCTGTCTTTTTTGCAGCTTTTGTGGTTGCCGGAACTATGTGGTATGGTTCAGCAACTACTCCGATCGAATTATTTGGTCCCACTCGTTATCAATGGGATCAGGGATACTTTCAGCAAGAAATATATCGAAGAGTTAGTGCTGGGCTGGCCGAAAATCAAAGTTTATCAGAAGCTTGGTCGAAAATTCCTGAAAAATTAGCCTTTTATGATTACATTGGCAACAATCCGGCAAAGGGAGGGTTATTCAGGGCAGGTTCAATGGACAATGGGGATGGAATAGCTGTTGGATGGTTAGGACACCCAATATTTAGAGATAAAGAAGGGCGTGAGCTCTTTGTACGTCGTATGCCTACTTTTTTTGAAACATTTCCAGTCGTTTTGATAGACGGAGATGGAATTGTTCGAGCTGATGTTCCTTTTAGAAGAGCAGAATCAAAATATAGCGTCGAACAAGTAGGCGTAACGGTTGAGTTTTATGGTGGCGAACTCAATGGAGTCAGTTATAGTGATCCTGCTACTGTGAAAAAATATGCTAGACGTGCTCAATTGGGTGAAATTTTTGAATTAGATCGTGCTACTTTGAAATCAGATGGTGTTTTTCGTAGTAGTCCAAGAGGTTGGTTTACTTTTGGACATGCTTCCTTTGCCCTGCTCTTCTTCTTCGGACATATTTGGCATGGGGCGCGAACCTTGTTCAGAGATGTTTTTGCTGGTATTGACCCAGATTTAGATGCTCAAGTGGAATTTGGAGCATTCCAAAAACTAGGAGATCCAACTACAAGAAGACAGGCAATCTGATACAAAAATGATTTCGTATTTTTCGTCTCTCTTTTTGTGATTTGACATTGGGGATCAGAGAAATCTTGATTTACTGATTACCCTTTCGTTCACTCTTTCTTTATCAGGGAAATAATCCCCAATAAAACAGGTATGGAAGCTATAATTGTAAACCACAATCGAATCTATGGAAGCATTGGTTTATACATTTCTCTTAGTCTCGACCCTAGGGATAATTTTTTTCGCTATCTTTTTTCGAGAACCGCCTAAAATTCAAACTAAGAAATGATTTTTCATTATCTCCCTTGAAGTAATGAGCCTCCAAAGATTGAATGCTATATTTGGAGGCTCATTACTTCAACTAGTCCCCGTGTTCCTCGAACGGATCTCTTAGTTGTTGAGAGGGTTGCCCAAAAGCGGTATATAGGGCGTACCCGGTAAAACTTACAAGTAAACCAGATATAAAGATGGCGACTAGGGTTGCTGTTTCCATTATTATATGAATTCAAGACCGCAATGGATCTCTGATAAGATCCTTTATTTACAGGGGAATGGTATACAAAGTCAACAGATCTCAATAAATACAATCGGATTTATGGCTACACAAACCGTTGAGAGTAGTTCTAGATCTCGTCCAAGACAAACTACGGTAGGGGTTTTATTGAAACCTTTGAATTCGGAATATGGTAAAGTAGCTCCTGGATGGGGAACTACTCCTTTGATGGGTGTCGCAATGGCTTTATTTGCAGTATTCCTGTCGATTATTTTGGAGATTTATAATTCTTCCGTTTTACTGGATGGAATTTCCATGAATTAAATTCACAAGAACTACTAAGTTCGAGTTTTTCAATACAAAGTGGATTTTCAGATTTCTTATTTATAACCCAGTAGGTAGTTCGATCGCGGAATTTCTTTCTGTATTTCCGGAATATGAGTGTGTGACTTGGTATAATTGATCCTATTGAGAATACAGAGAATGAGTCTGTCATCTTATCTTTATAAAGAAGTTCTACCTCGTCGGATACTCATTCTAGTATCTGGAGCACGGAATATAATATTATGAAATAGATCCAGAATTTAACTATGATTCATACTTAATATTCAGACCTTGTGACCGGATTCTAACTACAAAATTTTCATCGAATTAGAAATACTTCTAAATTGAAAGATTTTTCTTTCTGTTTATTTTGACTAAAAGGTAAATTCTTTCGTATTTTGAGTCATTATTTGAATAAGTGATAATCCGATAATTTTTACTCAGGGAATTCTTGGGCTTGGGGTTTTTATTGAATCATCGTGGTTCTAGTATGAATCTGGGGTTTCAATTAATTTATAGGGTCTTAACAAGAAAAATTCCTATCAACGAAAAAAAAAACAATAGTAAAAGCCGGATTACACACAACTAACAAATCAAAGAAAAATAGGGAAAGAGAAGATTCAAGAGGCCTGTAGTAACAATAAACATAAAAAGGAAGAGCCGACTTGATATTTTGGCATTATCACTACAAAGAAGAACTTTCGTATTTTTAATGCTTCGTATCTTTACTTCCGAGAGGAAGAGTAAGATATTTCTATTAGATATGCGTTGGGAGCAGTATTTGTGTGTTTCTGCTTGAGCTGTACGAGATCAAATTTTCATATACGGTTCTCAGAGGGGGAGTCCCCCCAGGTTCGGGTTACCTATCTCAATAAAGTCTACGATTGGTTCGAAGAACGTCTCGAGATTCAGGCGATTGCAGATGATATAACTAGTAAATATGTTCCTCCCCATGTCAACATATTTTATTGTCTAGGCGGAATTACCCTTACTTGTTTTTTAGTACAAGTAGCTACCGGGTTTGCTATGACTTTTTATTATCGTCCAACTGTTACTGATGCGTTTGCTTCTGTTCAATACATAATGACTGAAGCAAATTTTGGTTGGTTAATCCGATCGGTTCATCGGTGGTCGGCAAGCATGATGGTTCTAATGATGATACTGCACGTATTTCGTGTGTATCTCACCGGTGGGTTTAAAAAACCTCGAGAATTGACTTGGGTTACAGGTGTAGTTCTGGCTGTATTGACTGCGTCTTTTGGTGTAACCGGGTATTCGTTACCTTGGGACCAAGTTGGTTATTGGGCGGTCAAAATTGTAACAGGCGTCCCTGAAGCTATTCCTATAATAGGATCACCTTTAGTGGAGTTATTACGCGGAAGCGCTAGTGTGGGACAATCCACTTTGACTCGTTTTTATAGTTTACACACTTTTGTATTGCCTCTTCTTACTGCTGTATTTATGTTAATGCACTTCCTAATGATACGTAAACAGGGCATTTCTGGTCCCTTATAGAGAAGATAGATCTTTGTAATCAATTATTTATCACTTGGGGAAGGAACAAGAGTATTTCATTGCTATAAATGTGTTTTCTTAAAATGAATAAGACATGTTTTTGGACATTCTCTTTCCTTCAACCCCACAATCCAATATTGGAATGTTGTGTAATGTTATTTAACATAACTAGTTGAAGGGAATTCTCCGAAAGGAAAATGGATTATGGGAGTGTGTGACTTGAACTATTGATTAGACCGTGCAGATATATGCCCCTTTCTGCCACATTGAAATTTACAAACCAATGTGTCTTTGTTCCAACCACCGTATAAGCTATATACAGACGATAGGCCGGTTCGCTTGAATAGAATTCTCTCTATGATCAGCCCCGAATCATGTCATGCATGAACAGGCTCCGTAAGATCCAGTCGAATCAATGATTTGTCTTGGTAGAATCCAGATTCTATTTTTTATTTTAATAGTATGGAAATGCATTCATTTCCTCTGCATCGACCCAACTTATGATACTATCGGAGTGAAACAAGGCATCTAAAGAAGACTAGAGGCTATATGTTAGTTAGTAACAAGTAAATCCTTTGCTTTGTATGTAAAAAATGTCAGAATTTTTTGAGAGAAACATCAATCGCAAAGTCTAAGACGACCCAGAAAGCATTTGAGCACGATCAACTTTGTAAGCCTACTTGGGGATTGAGCATTTATCTGGAAGAACAGAATTTATTGTAATGGGTAGTTGCAACTTTTGAAAGGGGAATCTAGTCAAACTTTTCATACTTTATCATATACAATCATACATATATGATATGTATGGGTATAAACAACATATATATGTTGGTTCTTTTAATTCTTGCTCGAGCCGGATGATGAAAAATTCTCATGTCCGGTTCCTTCGGGGGATGAGTCTATAAGAATTCACCTATCCTAATAACAAAAAAACCGGACTTGAATGATCCTGTATTAAGAGCTAAATTGGCTAAAGGGATGGGTCATAATTATTATGGGGAGCCTGCATGGCCAAATGACCTTTTATATATTTTTCCAGTCGTCATTCTAGGGACTATTGCGTGTAACGTAGGCTTAGCTGTTCTCGAACCGTCAATGATTGGCGAGCCGGCCGATCCGTTTGCAACTCCTTTGGAAATATTACCTGAATGGTATTTTTTTCCCGTATTTCAAATACTTCGTACAGTACCCAATAAATTATTAGGTGTTCTTTTAATGGTTTCAGTACCTGCGGGATTATTAACAGTACCTTTTTTGGAGAATGTTAATAAATTCCAAAACCCATTTCGTCGTCCAGTCGCCACAACTGTCTTTTTGGTTGGTACCGTAGTGGCCCTTTGGTTAGGTATTGGAGCAACATTACCGATTGATAAATCTCTAACTTTAGGTCTTTTTTAAATTAAATTGATTCAATTGTAAAAGAATCCGACGTGTGTATCTAGGGAATAGTTGCTTCAAAGTTAATTTTCCCTAGATACATTTATTCAATGGATTGCTTCAAAGTTAATTTTCCCTAGATACATTTATTCAATGGATTGCGTTAAAAAATTAATTTTTGGTTTTGAATTATAAGAAATCCGATGAATTTAAACCTTCTTTTTAGGTAAATTAATTGCAAAATGCTTTTCTAGAGTACCCAATATTTGTTTTACATCTTCCATGCTAAAATGCTCAATTTTCATAAGATCTTCTTGGCTATTATTCAATAGGTCCAATAATGTATGTATATTGGAATTTTTGAGGCAATTATAGATCCTGGGAGGCAATTCTAATTGATCAATGAAAATCGATTTCAATGCTATTATTTTTTTTTTTCTTAGTTCAGTCAATTTATCATGAAAGAAAAAAAGGGGTAAAGTAACCCTGTCTTGATTATCCTCGAAATGGAAGTTTTCTTTTTCCGCATATAGAAAGGGAATAAATAAATCAATTAAATTCCGAGAGGCTTCGTAAAGTGCTTCTTTAGGAGTTAAACTGCCATTTGTCCATATTTCGAGAAAAAGTATCTCTTGTTTTTCATTACCATTACTATACGAATGAATACTATGATTCACATTTCGAACAGGCATGAATACAGCATCTATAGGATAACTTCCATCTTGAACGTTATTTGGCGTTGTTATACGATATCCGCGATTCCTCTCCAGTTGTAATCCAATATGAAAATCTATTGGTTCCGTCAAGTTAGCTATATGCTGGGTAGTATCAACGATTTCCACATAAGGTGGTGAGATGATATCTTGAGCCGTTACACATCCAGGTCCCCTAACACAAATAGACGCGTCACAGGTTCCATATAAATTGCTTCTCAATACAATTTCTTTTAAATTCATTAAAATTTCATGGACTGATTCTTGAATACCGATCATAGTAGAATATTCGTGTGGTATTTTCTCAGATTTTGCACGTGTAATACATGTTCCTTCTATTTCTCCAAGCAGAGCTCTGCGCATCGCAATTCCTATTGTGTCGGCTTGACCTTTCATAAGTGGAGATAAAATAAAGCGTCCATAATAAAGACGTTTATTATCTGTTCTTGATTCAACACACTTCCACTGCAGTGTCCGAGTCGATACTCTTATTTTCTCTTGAACCATAGTAATATTATAGATAATAGATCAGATCGTTGAGTCATTTATTTCTCTTGAAATCCCTTCACTGCTTAGTTTATTTTTACACCCGTCTTTTTTTAGGGGGTCGACAGCCGTTATGTGGCATGGGGGTTACGTCGCGTACGAAACTTAATAGTATGCCACTTCTACGAATAGCTCGTAATGCTGCATCCCTTCCGAGACCAGGGCCCTTTATCATGACTTCTGCTCGTTGCATACCTTGATCTACTACTTTACGAATAGCGTTTCCTGCTGCGGTTTGAGCAGCAAACGGTGTTCCTCTTTTTGCCCCCTTGAACCCGCAAGTGCCAGCGGAGGCCCAAGAAACCACTCGACCTCGGACATCCGTAACAGTCACAATCGTATTGTTGAAACCGGCTTGAACATAAATAACTCCTTTTGGTATTTTACGTGCACTCTTACGTGAATTAATACGCCTATTCTTTTGTGAACCAATTCTTGGTATGGGTTTTGCCATATTTTATTGTCTCATAAATATGAGTCAGAGATATATGGAGATATCCATTTCATGTCAAAACAACTTTTTTCGTTTTTTTTATTTGTACATCGAGTCCGTTAGAAAGTCTCCTTTACTTTATTAGTAGACTTATTATCCTTGTCGTTGTTTATGTTTCGGGTTGGAACAAATTACTATAATTCGTCCCCGCCTACGAATTAGTCGACATTTTTCACAAATTTTACGAACGGAGGCCCTTATTTTCATATTTTTCATTCCTTACTTCAATTCCGAATCTATTTCTTGGAAGAAAATACGTTTCTTGAAATTTTTAATATCGTATTGTATTACGGAATGTAAAAAATGGAGAAGTGGAAAAACAACTTAATCGGTTGAATCCTTGTTACGGAGTCTATAAATTATACGTCCTCTAGTTGAATCATAACGGCTTACTTCAATTTTTACTCTATCCCCCGGTAGGATTCGTATAAAACTACGGCGTATCCTTCCTGAAACATAACCTAGAATCAGATCCTCATTATCTAAACGAACCCGGAACATGCCGTTAGGAAGTGATTCCATAATTAAACCTTCATGAATCGATTTTTCTTCTTTCATTCCAGGCAAAACCCCTTTAAGGTATCAACTAATGAAGGAGGAGTGATATTAGACAACCCGTCCTTTCTCTTTTTTTCAAAAATAGGAAGTTTTTGATCCAATTCGCATATAAGAGGGATTACCATATATAACATAAAATTTCTCCGCCAATTCTTTCTAGTCGAGCCTCTCGGTCTGTCATTATCCCTCTAGAAGTAGAAAGAATTAGAACCCCCATTCCACCTAAAATTCTAGGAAGTCGTTGATAGTTAGAATAGATTCGTAGACCGGGGCGGCTGACCTGTTTTAAATTTAAAAATTTTGTATAAGGCCCTTTCCTATTTCTTCTATGTCGTAGAGTTAAAACCAAAAAATATTTGTTTTTTTCCTGATGTTTTCTCACGTTTTCGATAAAACCTTCTCGTAAAAGTATTTTAACAAGGGTTTCCGTGATTTTCGTAGATGTTATTCGAACCGTTCCCTTTCTATTCATGTCAGCATTTCGTATCGAGGTTATTATATCAGCAATGGTGTCCTTACTCATGATGCCCTAAAATTTTTTGTGCTCCGAATTTTGATATAATCAACATGTTTTTATTAGTTTTTTTTATGTAAAAATATGTAAAAAGGCATATACGTGATATACAATCTACTACTAGATTTCATTCAAATAACCTATTCTTCTCGTAGTTTATAAAACCTCGGGAGCTAATGAAACGATTTTTGTAAAGTTTAACTGTCTCAACTCTCGGGCGATTGCACCAAAAACTCGAGTTCCTTTTGGATTTCCTTTTGGATCAATAATAACTGCAGCATTGTCATCATATCGTATTATCATACCGTTGTCGCGTTTGAGTTCTTTACGCGTACGTACAATTACAGCTCGGATTACTTCTGACCTTTCTAAGGGCATATTTGGTATTGCTTCTTTTATCACAGCAACAATAATGTCACCAATATGAGCATATCGGCGATTGCTAGCTCCTATGATTCGAATACACATCAATTCTCGAGCCCCGCTATTGTCTGCTACATTCAAATGGGTCTGAGGTTGAATCATATCATTTTTTAATCTTTCAATGCAAAGGTGAAAAAAGAAAAAGAAATATTATTTGTCCAAAACAAAAAACTGGCGGTTGTTTTTTTATCCCAATGCTTGTTTCTATATTCCTATTCTGAAATAAGAAATTGAGTTCGTATAGGCATTTTGGATGCGGCTATTGAGATAGCTTTTCTAGCTATTTTTTCCGATACTCCGCTTATTTCATAAAGTATTCGACCTGGTTTGACAACAGCTACCCAATATTCGGGGGATCCCTTCCCCGAACCCATCCGTGTTTCCGCAGGTCTTACTGTAACAGGTTTGTCTGGAAATATACGTACCCACAGTTTTCCACCACGACGCGCATTTCGTGTCATTGCTCGGCGTCCTGCTTCTATTTGTCTAGATGTGATCCAAGCGGGTTCAAGTGCCTGAAGAGCATATCTGCCGAAACAAATACGATTACCTCGATAAGATATTCCCTTCAGTCTTCCTCTATGTTGTTTACGGAATCGAGTTCTTTTGGGGTTATAGTGGATGGTTCTTTTTTAATTCCATCTCTATTACAGAACCGGACATGAAAGTTTCTTCTCATCCGGCTCCTCGCGAATGGAAGGATATAAACAAAAAAGTAAGAATTTTTTATTCTTATTAAAAATGAATAATATATATATTTTAAATAAGAATAAGTTTTGAAGTTTTTTAAAATAAATATAGTTATAACAAATCTTTGTTTTCGTTTTTCTCGTATCAGATCACCTATAGTTTAGCAATTCAATAAGAAAAAAATGTCGCGGGCGAATATTTACTCTTTCAATATCTATTTCGCTTGTAGGGCCAGTTCATGATGTCTCAGAATAGATAAATGGGTCTCTGGTTTATTCCGCCATCCCGTCCGCTGAATCTTTGGTATTCACAGGTTCCATCGTTCCCACCGCTTCTTGATTAATGGTTAGGCCGGAATTTGACAACGGAGCTTTTACTTAATTTTTTTTGAGTCAACGTTCTTAGTCTTTGTTGGCTCGAGGCTCTAAATTTTTGTGCTATGAAGAGATTCATACGATAATCCGTATTGATGCTTTATTACACTGCCCTTTGTGAGATGAGTCTTAGACCTTACATATTGGAATTTTATATCATTGATAGATTTTTATATCTTTCTCTCACCTTTCTTTTATCCACACCCTTTTGTTTACAACTCATAATCGGATTGCTTTTTTTTTGTTTTATTTGTGCCAAAACGCGTTCAGTTGCTGCAATGATAAGACCAATATATCAATCATATCTTGACTGCTTACTCGGATCCAGATAATTTGAAGTGATGAGTTAGTTATTAGTTCATATTATATTATGGTTTGTTCATTTTTTCTCTTAATCCTAACAAAAACCAACGAGTCACACACTAAGCATAGCAATTGTTTGGGTCAAAAGGGGGTCAATCTAATTTTTATTCAACCTTATAGAATTGACATTTTTCTTTTTTGTTCTGTCATTGGGAAAGACAAGTAAAGGCTTATTATGCTATTCCTCGTCTATAAATATCCAAATTTTTATACCTAAAACTCCATAGATAGTGCGAACCGTATAGGCGCAATAGTCAATTTTGGCGTGAATGGTTTGTAGGGGAACTCGACCTTCTCTGATCCATTCTATACGTGCAATTTCTTTTCCGTCGATACGTCCTGCAATTTGTATTTGAATTCCGTTTGTATCCGCCTGTTCGGTTAGTTCGATAGCTTTTTTCATTGCTTTTCGAAAAGAGACCCTATTTTTTAATTGTCCGGCTATAAATTCTGCAAGAATATTAGGATGTCTGTAAGGTTTTGCAATTCTTGTAATAGCAATGTTGAGTTTTCGGTTTCCAGAATTCAATTCTTTTTGGACAGTCATCTGTAGTTCTTCGATTCCTCGTGGTCTATTTTCTATTAATAACTTGGGGAATCCCATAGAAATTATGACCTGGATCAGATCAATTCTTTTTTGAATTTCTATACGTGCAATTCCCTCGACACCGGAAGATGCTCTCATATTTTGTTGAGCATAATTCTTGATACAATCCCGTATTTTTTGATCTTCTTGTAAACCCTCAGAATAATTTTTTGGTTGTGCAAACCAAATAGAATAATGACTTTGGCTTGTACCAAGTCTGAAACCAAGTGGATTTATTTTTTGTCCCATATTGCCCCACTAGATTTTAAACGGAAATTGCTAGGTAAATACTTTTCTCGATTATCTAATGTTTCATATGCTTCATAGTAGGATATATCTTTCAATACAACATTTATATGACAAGTGGGTTTTTTTATCAGATAACTACGCCCTCGGGCTCGAGGTTTTAATTTTTTTCGGGTAGTTCCTTTGTTGACTTCCGCTTTCCAGACGATTAAATCTTCTTTTTCGAAACCTTTATTGTGTTTAGCGTTTGCTGCGGCGGAATAAATTAATTTAAAAATGGGATAACATGCTCGATAAGGCATGAGTTCGAGTATCATAAGCGTTTCTTTGTAGGAACGTCCACGGATTTGATCAATTACTCTTCTCGCTTTATGAACAGACATAGGTATATATTGGCCTAAAGCAGATACTTCAGTCAGCGACTTTTTTTTTTTTCTCATAAGTTTTACCTCTGCATTAATGAAGGATAAGCATCTCTATTTATTAATTATTAACGACGAGATCTATTATCGTTTTTTGCGTGTCCCCGGAAATTTAGAGTAGGTGCAAATTCTCCCAATTTATGGCCTACCATACGATCCGTTATATAAACAGGCAAATGTTCTCTTCCGTTATGAATAGCAATAGTATGGCCAATCATTGTGGGGATAATGGTAGATGCCCGGGACCAAGTGACTATTATTTCTTTTTCCTCCTTTGTGTTAAGCTTATCAATTTTTCTTAATAAATGATTCGCTACAAAAGGATTTTTTTTTAGTGAACGTGTCACGGTTAATTACTCCTATTTTTTTTTTAAGACGAAGAAACTAATTCAAATTGATCTCCTATTTACTACGTCGACGAATAATCAAATTATCACTATATTTATTCCTTTTTCTACTTCTTCTTCCAAGTGCAGGAAAGCCCCATTTATTTGTTGGGCTTTTTCTACCAATTGGGGCCCTCCCTTCACCACCCCCATGGGGATGGTCTACAGGGTTCATAACGACTCCTCTTACTACAGGACGTTTACCTAGCCAACGCTTAGATCCGGCTCTACCCAAACTTTTCTGGTTCACTCCAACATTCCCCACTTGTCCGACTGTTGCTGAGCAGTTTTTGGATATCAAACGGACCTCCCCAGAAGGTAATTTTAATGTGGCCGATTTCCCTTCTTTTGCAATCAGTTTCGCTACAGCACCCGCTGCTCTAGCTAATTGTCCACCCTTTCCAAGTGTGATTTCTATGTTATGTATGGCCGTGCCTAAGGGCATATCGGTTGAAGTAGATTCTTCTTTTTGATCAATCAAAACCCCTTCCCAAACTGTACAAGCTTCTTCCAAAGCATACGGCTTTCTGGATGTAGATGATGATATCTATACAGATGCATCTTCTATTTATCATACAATGAAGTACCACATGAGCAGATAGATAAGAATCCCAATCTGCCGAATCACTCATGTTATGATCTTCTACATCCTAGGTCTTCCCGTTCCGTCATCTGGCTTATGTTCTTCATGTAGCATTCAGACCGAATGACTCTATGAAATTACGTCGATACTTCCACATATACATATTATGGGTAACGTAGGAGACATCTCTATTTTTCCCCGGGGAATCCTTAGACACTGCTTAGCTTTCAATTCGCCTCTGACCATCAAATGAAATGTGAATAACCCGTCCTCCTCTCTTTGAAAGAAGGGGCGCTTCCGGTTCTGTCGGTGCTTGAAACAATTTTGTCTTCTCCATATTACTATATCTCTAGAGTCAATAATTTTATATGAGGAACTACTGAACTCAATCACTTGCTGCCATTACTCTTCAGTTTTCTGTTGAGGTCTATCCTCTAGAGGTACTCAAATTGGATCCGTGATCGATTTCTAGGTTTCGTCGTAAACCTAATTGGTTACTTCCAATTACGTAAATCCATAGTTCAAACCGCACTCAAAGGTAGGGCATTTCCCATTTTTATAGGAACTTCTGTACCAGAAACAATGGTATCTCCAATTATAGCCCCTCTGGGATGTAAAATATATCTCTTCTCACCATCCCCATAGTGTATGAGACAAATGTATGCATTTCGATTAGGGTCGTATTCTATGGTTACGATTCTACCATATATGTCTTTTTCATTCCGTCGAAAATCTATTTTACGGTATAGACGCTTATGACCTCCCCCTCTATGCCTTGCGGTAATGATTCCTCTGGCATTACGACCTTTACCACAACGACGCTGTCCATAGATCAAATTCTTTCGTGGATTGGATTTCACTTGACTGTCTACGGCCCTATTGCCTGTGTTCGGGGTAGAAGTTTTGTATAAATGTATCGCCATGCTATTAAGTATTTTTATTTAAGTTCTTTTCTTTCTAAGAGGTGGAATAGAATAACCCGGTTGAAGCGTAATGATCATACGTCTGTAATGCATTGTATGTCCCATAATAGGTCCCATTCTTCTACCCTTTCGGGGGAGTCGATGACTATTCATAGCTATTACCTTGACACCAAAGAAGAGTTCGACCCAATGCTTTATTTCTGTCCTAGTTGATCCTGATTCGACATTAGAAGTATATGGATTTTTCCCCAATAACCGAATACTTTTGTCTGTAAATATTGCATATGTGATTCTATCTATTTTATTCCCTATGAGTTCGAGTCTCAATAAGAATGCTAGTTCTTACTGTTCCTATGTTATGAAATGAATATACCAATTCGTTATGTATGGAGGATGAGATTCCATTGATACAGAGCCAATTCCAATAGACTTATACTTATTGGAGGGTCCCATTGGCGTGCATCCAGTAGGAATTGAACCTACGAATTCGCCAATTATGAGTTGGGCGCTTTAACCATTCAGCCATGGATGCTTAGCGGGGATCCTCGTACATGGTGAATAACCAAATTCCAATTGAAATGAAATCTTTAGGATAAATCAATACAAATACAATTTTCATTGTTGACATTTTCATTGAAATAGAATATAGAAATGTTAGACATATTTTCATTTTCAGTGAAATATCATAATCATATTATAGATATACATACAATTACGTTTTCGTATTGTATTATACTATAGTAGTATAAGTATCAAATTGAATTTTTTTTAACTTTAACAATTGCATATTAAAGTAAATTTATAGTATTTTAAAATTGAATTTTTTTTAACAAATGACAAAAAAACATTCCAAAAATTTCGATTTCTGGGTTTTCGAGTTGAAAGAGATATTGAGAGAGATCACGAATTCAGTGGGATCTTTGGTTAAGATTTTTTTCCACCAAGAACGTTTTATAAAACTCTTTGATCCCCGAATTTGGAGTATCCTACTTTCACCCAATTCGCGGGGTTCAATAATTAAGCGATATTTCACTTTCACGATCACGGGTGTAGTATTCTTTGTAGTAGCGGGCCTTATATATCGTATTAACAATCGAAATATGGTCGAAAAAAAAAAGATCTATTTGATAGGGCTTCTTCCTATACCTATGAATTCTCTTGGGTCCAGAAATGATACATTGGAAGAATCCTTTGGGTCTTCCAATATCAATAGGCTGATTGTTTCGCTCCTCTATCTTCCAAAAGGAAAAAAGATCTATGAGAGCTGTTTCCTGGATCCGAAAGAGAGTACTTGGGTTCCTCCAATAACTAAAAGGTTTAAATCTAACGGGGGTTCGCGGTGGTGGAGTAACTGGATCGTAAAAAAGAGGGATTCTAGCCAATTGAAAGGATCTTTTGATCAATCTAGAGATCGCTTGAATTCCATCAGGAATGCGGATTCGGAATATCACACATCTCTCAATCAAAGGGAGATTCAACAGCGAAAAGCAAGATCGATTCCTTGGGATCCTTCCTTTCTTCAAACGGAAGAAACAGAGATAGGATCGGGCCGATTCCCGAAAAGCCTTTCTGGATATTCCTCAATGTCTCGGCTATTCGCGGAAGGTGAGAAGCAGATGAATAATCAGCGGCTTCCGGAAGAAATCGAAGAACTTCTTGGGAATCCTACAAGATCCATTCGTTCTTTTTTCTCTGACAGATGGTCAGAACTTCATCTGGGTTCAAATCCTACCGAGAGGTCCACTAGAGATCAGAAATTGTTGAAGAAAGAACAAGATGTTTCTTTTGTCCCCTGCAGGCGATCGGAAAATAAAGAAATGGTTAATATATTCAAGATAATTACGTATTTACAAAAGACCGTCTCAATTCATCCTATTTCATCAGATCGGGGATGTGATATGGTTCCGAAGGATGAACCGAATATGGACAGTTCCAATAAGATTTCATTCTTGAACAAAAATCCATTTTTTGATTTATTTCGTCTATTCCATGACCGGAACAGGGGGGGATACACGTTACACCACGATTTTGAATCCGAAGAGAGATTTCAAGAAATGGCAGATCTATTCACTCTATCAATAACCGAGCCGGATCTGGTGTATCATAAGGGATTTGCCTTTTCTATTGATTCCTACGGATTGGATCAAAAAAACTTTTTGAATGAGGTATTCAACTCCAGGGATGAATCAAAAAAGAAATCTTTATTGGTTCTACCTCCTATTTTTTATGAAGAGAATGAATCTTTTTATCGAAGGATCAGAAAAAAATGGCTTCGGATCTCCTGCGGGAATTATTTGAAAGATACAAAAGAAAAAATAGTGGTATTTGCTAGCAACAACATAATGGAGGCAGTCAATCAATCTATATTGATCCGAAATCTGATTCAAATACAATATAGCACTTATGGGTACATAATAAATGTATTGAGTCGATTCTTTTTCATTTTAATAAATAGATCCGATCGCAACTTCGAATATGGAATTCAAAGGGATCAAATAGGAAACGATACTCTGAATCATAGAACTAGAATGAAATATAGGATCAACCAACATTTATCGAATTTGAAAAAGAATCAGAAGAAACGGTTCGATTCTCTTATTTTGATTTCTCGAAGCGAGAGATCCATGAATCGGGATCCTGAGGTATATAGATACAAATGGTTCAACGGGAGCAATAATTTCCAGGAACATTTCGTTTCTGATCAGAAAAGCCGTTTTCAAGTTCAAGTAGTCTTCGATCGATTACGTATTAATCAATATTGGATTGATTGGTCTAAGGTTATCAACAAAAAAAAATTTTCTAAGTCATTGTCAAAGCTGATTCTCTTTTTGTCTAACTCACTTCCTTTTTTCTTTGTGAGTGTAGGGAATATGCCCATTCATAGGTCCGAGATCCACATTTATGAATGGAAAGGTCCGAATGATCAACTCTGCAATCCGTTGTTAAAATCACTAGGTCTTCCAATCGTTCATTTGAAAAAATGGAAAGCGGATGATCATGATACTTCCCAAAAATCGAAATTCTTGATCAATGGAGGAACACTATCACCCTTTTTGTTCAATAAGATACCAAAGTGGATGGTTGACTCCCATACTAGAAAGAATCGCAGGAAATCCTTTGATAACACGGATTCCTACTTCTCAATGATATCCTTCGATCAAGACAATTGGCTGAATCCCGTAAAAGCATTTCATAGAAGTTCATTGATATCTTCTTTTTCTAAAGCAAATCGACTTCGATTCTTGAATAATCCACATCACTTCTTCTTCTATTGTAACAAAAGATTCCCTTTTTCTATGGAAAAGGCCCGTATCAAGAATTATGATTTTACGTATAGACAATTCCTCAATATCTTGTTCATTCGCAACAAAAAATTTTCTTTGTGCGTCGGTAAAAAAAAACATGCTTTTTTGGAGAGAGATACTATTTCACCAATCGAGTCACAGGTATCTAACATATTCATACCTAACGATTTTCCACAAAGGGGTAACGAACGGTATAACTTGTACAAATCTTTCCATTTTCCAATTCGATCCGATCGATTCGTTCGTAGAACTATTTACTCGATGGCAGACATTTCTGGAACACCTCTAACAGAGGAAGAAATGGTCAATTTTGAAAGAACTTATTGTCAACCTCTTTCAGATATGAATCTATCTGATTCAGAAAGGAAGAACTTGCGTCAGTATCTCAATTTCAATTCAAACATGGGTTTGATTCACACTCCACGTTCTGAGAAATATTTATCATCCGAAACGAGTAAAAAATTGCGTCTTTGGCGAAATTGGCTAAAGAAAGGCGTTGAGAAAGGGCAGATGGATAGAACCTTTCAACGAGATAGTGCTTTTTCAACTCTCTCAAAATGGAATCTATTCCAAACATATATGCCATGGTTCTTTACTTCGACAGGGTACAAATATCTAAATTTTATATTTTTAGATGCTTTTTCAGACCTATTGCCGATGCTAAGTAGCAGTCACAAATTTGTATCCGTTTTTCATTATATTATGCACAGATCAGCATGGCGAATTCTTAAGCTAAAATGGCGAGCTCTTAAGCTAAAATTGTGGGGATTGTGGGCACCGATAAGTGAGATTTCAAGTGATATTTCGTGGAAGTGTTTCCGTAGGCTTCTTCGCGTCGAAGAAATGATTCATCGAAATAATGAGTCACCGTTGATATCGACACATCTGAGCTCGCCAAATGTTCGGGAGTTCCTCTATTCAAGCCTTTTACTTCTTCTTCTTGCTGGATGTCTCGTTCAGGTACTTCTTTTCTCTGTTTCTCTAGACTCTAGTGAGTTACAGACAGAGTTCGAGAGGATAAAATCTTTGACGATTCCATCATACACGATTGAGGTGTCCAAACTTGTGGATGGGTATCCTAAACCTGAACCGAATTCTTTCTGGTTAAAGAATCTCTTTCTAGTTGCTCGGGAACAATCCGAAGATTTTCTAACAGAAATACTGGGTTTTGCGCGATTTGGTGGTGGTCCCGGGGTCCAATTTATACAGAAGATCTTTTTCAATCTCATCGATCTCATAAGTATCATACCAAATCCCACCAATCGAATCACTTTTTCGAGAAATACAAGACAGCTAAGTCATACAAGTAAAGAGATCTATTCATGGATAAGAAAAGGACAAAGGTTTCAGACTCATGATGAAATAGAATCCTGGATCGAGACCTGTGATTGGTTTTTGGATAAAGAGAGAGTTTACTCGTTTCATTTCTCCACCTTAAGGCCAGAAAAAGGGATTGATCAAATTCTCCGGAGTCTGACTCATATTGATCATTTAGTAAAGAGTGACTATGGTTATCAAATGTTTGAACAAGCGGGAGCAATTTACTTACGATACTTAGTTGACATTCATCAAAAGGATCTAATGAATTATGAGTTCAATACATCCTGTTTAGCAGAAAGACGGATATTCCTTGCTCATTATCAGACAATCACTTATTCACAAACCTCGTGTGGGGCTAATAGTTTTCATTTCCCATCTCATGGAAAACCAAAACCCTTTTCGTTCCGCCTAGCCCTATCCCCCTCGAGGGGTATTTTAGTGATAGGTCCTATAGGAACTGGACGATCCTATTTGGTCAAATCCCTAGCGACAAACTCCTATCTTCCTTTCATTACGGTATTTCTGAACAAGCTGGATTTGAAAATAGTTATTGATGATCTCGATCCTGAGGACTATACGGAAGCGCTTGATGATGTGGATATTGGTGGTATTGATGATGATAGCGATCCTGCTAAGGAATATATGTATGCGCTTAAAGATGGGGACGATATTGATGATCGTGACTATATTTATTCGAACTTGGACTCGGACCCGGAGCTGAGGGAGGAGTATACGGTGGATGATGAGATACTTAGGTATATCGTCGAGTTGGAAATAGACCTAGCTTCTATCAACTTGCAATTCGAATTGGCAAGAACAATGTCTCCTTGCATAGTATGGATTCCAAACATTCATGATCTGTATGTGGATGAGTCGGAGTCCCTCGGTTTATTATGGAACTCTCTCTCCGGGGATAGTGAAAGACGGTCCACTAGAGATATTCTTGTTATTGCTTCGACTCATATTCCCCAAAAAGTGGATCCCGCTCTAATAGCTCCGAATAAATTAAATACATGCATTAAGATACGAAGGCTTCTTATTCCACAACAACGAAAGCACGTTTTCACCCTTTCATATACTAGGGGATTTCACTTGGAAAAGAAAATGTTCCATACTAATGGATATGGATTCGGGTCCATAGCCATGGGTTACAATGCACGAGATCTTGTAGCAATTACCAATGAGGCCCTATCGATTAGTATTACACAGAAGAAATCCATTATAGACACTAATACAATTAGATTTGCTCTTCATAGACAAACTTGGGAGTTGCGAGCCCATGTAAGACCGGTTCCGGATCATGGGATCCTTTTCTATCAGATAGGAAGGGCTGTTGCACAAAATGTACTTATAAATAATTGCTGCCTTATAGATCCTATATCTATCTATATGAAGAAGCAATCATGTTACGAAGGGGATCCTTATTTGTACAAATGGTTCTTCGAACTTGGAACGAGCATGAATAAATTAACGATACTTCTTTATCTTTTGAGTTGTTCTGCCGGATCGGTCGCTCAAGATCTTTGGTCTCTACCCGGACCCGATGAAAAAATTTGGATCACTTCTTATAGACTCGTTGAGACGGATTCTGATCTAGTTGATGGCCTATTAGAAGTAGTAGAAGGCGCTCTGGTGGGATCCTCGCTTCTTCGGCCCGAACCAAGGAATCCCTTAGAGATGATGGAAAATGGATCTCGTTCTATCTTTGATCGTAGATTTCTCTATGAATCGGAGTTTAAAGAATGGGCAGAAGGCACCGACCCGCAACAGTTAGCGGAGGATGTAGTCGATCACATAGTTTGGGCTCCTAGAATATGGCAACCTTTGGGCTTTCTATTTGATTGGATCGAAAGGCCCAATGAATTGGAATTTCCCTATTGGGCCAGGTCATTTCGGGGCAAGCCGATCATTTCTGATGAAGTTAATGATGAATATTTTGATTATGCATTTTATGGTGAAGGGGATGATGGATATGATGAAGAGGATGAGCTTCAAGAGAATGATTGGGAGTTCTTGCAGAGTGAAACCATGGAGTACCCGGGACGAGATAGATCTTCCAAAGAACAAGTGTTTTTTCGAAAAGGCCAATTCATTTGGGACCCTGGAGATCCACTCTTTTACATATTCAACGATGAGCTTTCTGTCTTTCTGTTTTCACATCGAGAATTCTTTGCAGATGAAGAGATGTCAAAGGGGCTTCTTCTGACTTCCCAAAGGGAGACTCTATATAAACGCGGGTTTCGCAAGAAAGCGAAAGAAAAGTACTTCGAATTTTTTATTAATCGCCAGAGACGGAGACGGCTTAGAAACATTAGTTCATTATATAATAGATCTTTCCGTTCTAATATTCAATCCGCGAGTTATCAGTACTTATCAAACCTGTTCCTATCTAACGGAAGGCTATTGGATCAAATGACAAAGACATTGTTTCGAAAAAGATGGATTTTCCCGGATGAACTGAAAATTGGATTCATGTAACAGGAGAAAGATTTCGCATTCTTTAGCCGTAAAGATATGTGGCCATGAAAGAGGGATTAAGTGGAACAGAATTGACTGGGCGGTAGAGTCGTGGAAATACTTGTTTTTTCCACATTTCGGACCTTAGCTCCATGGAACAATATGCTACTGCTGAAACATGGAAGAATTGAAATCTTAGATCAAAACACTATGTATGGATGGTATGAACGGCCTAAACAAGAATTCTTGAACAGCGAACAACCAGAGCCTATTACTCACTACATAAACAAATTTCCATTAATGAAAGATGTAAATCCATTGTAAAATAAAAAATGCGCATGTCTGATGAAAGTTGCTATCTGCTCCAATAACGAATCATTGGTTTGACTGAATAACTAAATAAAATACCCTATAGGGATAATACACATTCCGGTTGACCGAATTGTTTTGTTCCGAAGCAAAGGTATCCACGGGGTCGCTCGTCCTATTCATTCAGATATTCACGACCAAGAAGTACTGGATTCTCTTTCGGATAGGCCCCGAAAGGAGAAGGGAGGCTGGAATGCCAACAGGCGTCTATTCTTGAATTCCCCCGACCCGAAAGTACCCATTTTTTGGGGGGGGCGTCCAGTGCCAAAGTCACTGAATGGGTAAGTCGCCAATCCCTAAAACGGACTATGTAATTTCTCTGCTGAGTTACGTTACGGGCGGGCATTTTACCGGAGGTTTCTATTGTATCAATCTACCCTTGTGTGATTCCTGTTGAAGCATATACTCGGGGGGGGGTTCAGGGCGGACGATTTCAAAGCGGACTCCCCCCTCATTAGATAGAGAAGATCACCAAGATTTCGTGATCTGCTGCCGAACTTATTCCAATTCCAAGATCTCTTATTGAATTGCTCATTCAATGAGCATTCTCTATGCCTTGAAGAGGACTCGAACCTCCACGCTCTTTAGCACGAGATTTTGAGTCTCGCGTGTCTACCATTTCACCACCAAGGCATCTTGAAAGTGATTCGTATTCCATGAATATGATATCTATCTAGTGTGATGTATGGAATATATAACAAAGGTGGAGTGTTGGAGTATTGCTATTGCTCGGTCATGTCATATAGGCCTGAGTCGGACATCCAATTGCTTGGATTTTCATTTTCCGGAGGATGCCCTATACTTATCTATATCAAAAAGATGGACAATCAAACTTATTTCTCGATTCAATAGAAGCCCAAAGAGATGAATAGGGTCCCAAATCAAATAACGAGAGATATGTAAAAAGAAGGTCCGATTACGCCTATTCCTAATCCGAAATGGAATCTAAGGACGTAGGGATCCATATGGAAATATAGTATCTATTTAGATAGGGTATCTATTTAGGTAGGCTCGAACGAACCCTTCTCATAATGAGAATTTATATAACCCTCTTCCGGCCTAGGCCGGTATGGAATGAACTTATAATCATGGAATCGACTCGATCATCAGATTATAAGTTCATAACCCTAGCCCACTCCCATTTTGGGCGGAACAGATCGTAAAATTCTTTGATTCCAGTTAGTAAGAGGGATGAAATAGACTCCAGAAGCTAAAAAAGGGTATCCTGAGCAATTGCAATAATAGGGTTCATTGATATTCCCGGTATAGTAGATGCTATCACACATACAATCATACTCAATTCGATGGAATTCTTTGATCTTAAAGGAGATCTTCTATAATTTCGCACGTGAGGGGTTATTTCTTGGTTTCGTCCAGTCATTAATAACTTGATTATTTTTAGATAATAGTATATAGAAACAACGCTCGTAAGGAGTCCTATTGAAACCAAGAAATATAGGCCTGCCTGCCATCCACACCAGAATAAATGGAGTTTTCCGAAAAAACCTGCTAGTGGAGGAAGACCTCCTAGGGATAAGAGACATAGTGCTAAAGAGAGAGCCAAAGGGGGATCTTTCGTGTATAATCCTGCATAATCTCGAATGTTATCAGTTCCGGTACGTAGACCAAATGATACAATGCAAGCAAAAGTTCCTAGATTCATGGAGATATAGAACAGCATATAAGTTATCATGCTTGCATATCCATCATTTGAGTCTCCAACAATTATTCCAATAATTACATATCCGATTTGACCTATGGACGAATATGCAAGCATACGTTTCATGCTTGTTTGAGTAATAGCAATGAGATTCCCCACTATCATGCTAAGAATAGCTAGGATTTCCAGAAGAAGACGCCATTCGTTTGATGAGAAATAAAAAGGAATATCGAAAATTCGAGTGGCTGAAGCTGAAGCAGCTACTTTCGAAGTAACAGAAAGAAAAGCAACGACTGGAGTGGGAGAGTCAGAGTCGAAAAGAGGATTCCTCACTTCTTTCTCTCATTCAAAACCGTGCATGAGACTTTCATCTCGCACGGCTCCTAAGTGATAAAAGAAAGAAGAACTCATCTTCTTTCTTTTTTGATCACCTTCCTCGCGTATGTATAAGACCGAATCCATTCGATTTCTAAAAAGGATTACTAATCCTTAACTTTTCGAGGAATCCTTCATCAGTGGTTGCGAATGACTGATTTTTTCAATCTTTTCGACCTTGGTTCCGTAGGAGCAAGTCAGAAAGATTGAAAAATAGAACCATCTGATTTGATTCGTTCTCAATAGCCATGAGATGATCATCTTAGGGTGATCCTTTTGTCGACGGATGCTCCTATTACACTCGTAGTCTCTGAAGGATGAGAACCAACTATGTAGCATCTACATCGAGAATTCAAGTATTGTATACGTCATTAGTCCGATCCTTTGTAGGAACTACCCGTAATAACGAACTTGCAAAATGGATCTGTTTATCATAAAGAGATTCGTTGTTCCTGACCCTGCTTCACCTTAATTGTTATTTGAACAAGTAAAAGTTATGTCTTGGTCCGAGTGGGGATAGCATTTCTCTTCTGCATGTCCATGGAGTTTTGAAAAATCCAAGCATCTCGGCGATAGATAGAGAGCTAGGATTTTTTCGAACGAACCGCACTCCTTCGTATACGTCAGGAGTCCATTGATGAGAAGGGGCTGGGGAAAGCTTGAACCCAATTCCTACAGTGATGAATATAAGCGCAATTGAAATTCCTGGGGAGTTATACATTTGTGTATTGATAAGACCATTCACTATTTCTTGAAGCTCGATCTCTCCCCCGGCTGAACCATATAGCCAAGAGAAACCATGAACCAGAATAGAGGAGCTTGCCCCACCCATGAGTAAATATTTCGTAGTAGCCTCATTAGACCGTACATCTTTCTTGGTATATCCAGATAATAGGTAGGAGCATAAACTGAAACATTCTGGAGCTACAAAGATAGTTATTAAATCGTTAGCACCGCATAAAAACATTCCTCCTAGAGTAGCTGTTAATACGAATAACAGAAACTCTGTTATAGCCATTTCTGTACATTCAATGTACTCTACGGATAGAGGAATACATAGAGTTGAACATAGCAAAATAAGAAATTGAAAGATTTCGTTGAAATTGTTCGTTTGGAAATTTCCCGAAAAGCTAATCATAGGTTCTTCTCTCCATCGGAACAACAGGGCCGTTATGCTCATTACTAAACTTGTTGAAGAGATGAAATAGAACCGAGGTATATCTTTTTGATCAGAGGTTGAATCGATCATCAGAAGAAGAATTAGGCCAAAAATTAGGATACATTCTGGGAAAATAAAACTTCCATCGAAGAGAAGCAAATGAAAGGCTTTCATAAAAATTCTCGTAGAATCGAGAATGAAGTTTTCATTCTGTACATGCCAGATCATGAATTAGTAACTGCATCCAATCTCCAAAAAATCCCAATTGTTTAGAACTTTCTATTTTTGAAATGGAATATTTAGGGAATCTCCACGAATAGGATCCAACCCTATTCCATGGTATTTCCATGAGATTCCTCTTGCTTATTTTTTCTTAAGCAAGTCCCCGAGAGGGCTTAGTTGATCCATGATTTCTCTTTCGTTTCCTTTTCGTTTGTTTCGAAATAAATATATCGATCAATTCCGATTCTTTCTTTTTCTATTGATTCTTTTCCGATCGAGATGTATGGATCCATGGATCTAGGTGTCTACTATATAGATCCTGTTCATGGATTAACGAAAATGTGCAAAAGCTCTATTTGCCTCTGCCATTCTATGAGTCTCTTCCTTTTTGCGTATGGCACCGCCACTCCCTTTGGCAGCATCCACTAATTCGGAACTTAATTTGAAAGCCATGTTTCGACCCGGACGTTTTCGGGATTCCCCTAATAACCAACGAATGGCAAGTGCTTTTCCTTGTGTGGATCCTATTTCAATGGGAACTTGATGAGTCGATCCGCTTACACGTCTTGCTTTTACTGCTATATCGGGAGTTACTCCACGTATTGCTTGACGTAAAACAGATAGTGGATTTGTTTCTGTCTCTTGTTGAATCTTTTTCACGGATCTATAGATAATTTGATAAGCCAATGATTTTTTTCCGTGTTTCAGAATACGGTTAACCAACATGTTAACTAATCGATTACGATAAATTGGATCGGATTTTGCAGTTTTTTCTTCTGCAGTACCTCGACGTGACATGAGCGTGAAAGAGGTTCAAGAATCGGTTTTCTTTTTATAAGGGCTAAAATAACTTATTTTGGCTTTTTGACCCCATATTGTAGGGTGGATCTCGAAAGATATGAAAGATCTCCCCCCAAACCGTACATACGACTTTCATCGAATACGGCTTTCCACAGAATTCTATATGTATCTATGAGATCGAGTATGGAATTCTGTTTACTCACTTTAAATTGAGTATCCGTTTCCCTCCTTTTCCTGCTAGGATTGGAAATCCTGTATTTTCCATATCCATACGATTGAGTCCTTGGGTTTCCGAAATAGTGTAGTGTAAAAAGAAATGCTTCGAATCATTGCTATTTGACTCAGACCTGTTCTAAAAAAGTCGAGGTATTTCGAATTGTTTGTTTACACGGACAAAGTCAGGGAAAACCTCTGAAATTATGGACCTTGGACATATAATAGTTCCGAATCGAATCTCTTTAGAAAGAAGATCTTTTGTCTCATGGTAGCCTGCTCCAGTCCCCTTACGAAACTTTCGTTATTGGGTTAGCCATACACTTCACATGTTTCTAGCGATTCACATGGCATCATCAAATGATACAAGTCTTGGATAAGAATCTACAACGCACTAGAACGCCCTTGTTGACGATCCTTTACTCCGACAGCATCTAGGGTTCCTCGAACAATGTGATATCTCACACCGGGTAAATCCTTAACCCTTCCCCCTCTTACTAAGACTACAGAATGTTCTTGTAAATTATGGCCAATACCGGGTATATAAGCAGTGATTTCAAATCCAGAGGTTAATCGTACTCTGGCAACTTTGCGTAAGGCAGAGTTTGGTTTTTTGGGTGTGATAGTGGAAAAGTTGACAGATAAGTCACCCTTACTGCCACTCTACAGAACCGTACATGAGATTTTCACCTCATACGGCTCCTCGTTCAACTCTTTCGAAGTCATTGGATCCCTCGTTCGAGAATCTCCTCCCTTCTTCCACTCCGTCCCGAAGAGTAACTAGGACCAATTCAGTCATGTTTTCATGTTCCAATTGAACACGTTCCACTTTTTATTATTCTCAAAGGAGAAGATTCTTCTTTTTACCAAACATATGCGGATCCAATCACGATCTTCTAATAAGAACAAGAGATCTTTCTCGATCAATCCCCTTGCCCCTCATTCTTCGAGAATTAGAAAGATCCTTTTCAAGTTTGAATTTGTTTTCATTTGGAATCTGGGTTCTTCTACTTTTTACTTTTTTTTCCCTATCTTTTTTTATTCCCTTCCATAATTCCTTAAGTCTCATAGGTTTGATCCTGTAGAATCTGACCCATTTTCTCATTGAGTGAGGGATACGAAATAAATCAGATTGATTTTCATTTTTCGATCAAAAGTCCTATGTGAAATCTTCGGCTTTTCCTCTTCCTCTATTCCTATCCCATAGGTACAGCGTTTAAATCAATAGAGAACTTTCTGTATGAATCGATATTATTACATTCCATCCAATTCCTTCCCGAAACCTCCCAAGGAAAATCCCAAATTGACGGGTTAGTGTGAGCTTATCCATGCGGTTATGCACTCTTCGAATAGGAATCCATTTTCTGAAAGATCCTGGCTTTCGTGCTTTGGTGGGTCTCCGAGATCCTTTCGATGACCTATATTGTGTTGAAGGGATATCTATATGATCCGATCGATTGCGTAAAGCCCGCGGTAGCAACAGAACCGGGGAAAGTATACAGAAAAGACAGTGCTTTTCTATTATATTAGTATTTTCTATTAGATTAGTCTTGGTTAGTGATCCCGGCTCAGTGAGTCCTTTCTTCCGTGATGAACTGTTGGCACCAGTCCTCCATTTTGTCTCTGTGGACCGAGGGGAAAGGGGGCTCGCCGGGAAGAGGATTGTACGATGAGAGAAGCAAGGAGGTCAACCTCTTTCAAATATACAACATGGATTCTGGCAATGCAACGTAGTTCTCATGTCGATACGAATGAATCATCCTTTCCGCGTAGGTAAATCTTTGCCTGCTAGTCAAGAGGATAGCAAGTTACAAAGTCTGTCTAGGTAGGACATGTATTTCTATTACTATGAAATTCCAAAATGAAGTAGTTAAGTTAATGGTGGGGTTAGCATTATCCATTTTGGAGTAACGAATTCTGTATGTGTTCCTAAGAAAAGGAATTTGTCCATTTTTCGGGGTCTCAAAGGGGCTTGTAAACACATAAGAACTCTGGAATGGAAATGGAAAAGAGATGGAACTCCAGTTCCTTTGGAAATGGTAAGATCTTTGGCGCAAGAAGAAGGGGTTGATCCGTATCATCTTGACTTGGTTCTGCTTCCTCTACTTTTTTTAATACCGAGTCGCGTTCTTCTCCTACCTATATCGAATAGAACATGCTGAGCCAAATCTTCTTCATGTAAAACCCGCTTGATTTAGATCGGTAAAATCGTACGGTTTTATGAAACCATGTGCTATGGTTCGAATCCGTAGTCAATCCGATTTCCGATAGGAGCAGTTGACAATTGAATCCAAATTTTTCCATTCTTTTCGTATCCGTAATAGTGCGAAAAGAAGGCCCGGCTCCAAGTTGTTCAAGAATAGTAGAATAGTGGCGTTGAGTTTATCGACCCCTTGCCTTAGCATTAGTCAGTTCTATTTCTCGATGGGGGCAGGGAAGGGATATAACTCAGCGGTAGAGTGTCACCTTGACGTGGTGGAAGTCATCAGTTCGAGCCTGATTATCCCTAAACCCAATTTGAGTTTTTCTATTTTGACTTGCTCCCCCGCCGTGATTGAAAGAGAATGGATAAGAGGCTCGTGGGATTGACGCGAGGGGCTAGGGATGGCTATATTTCTGGGAGCGAACTCCATGCGAATAGGAAACGCATGGATACAAGTTATGCCTTGGAATGAAAGACAATTCCGAATCTGCTTTGTCTACGAACAAGGAAGCTATAAGTAATGCAACTATGAATCTCATGGAGAGTTCGATCCTGGCTCAGGATGAACGCTGGCGGCATGCTTAACACATGCAAGTCGGACGGGAAGTGTTGTTTCCAGTGGCGGACGGGTGAGTAACGCGTAAGAACCTGCCCTTGGGAGGGGAACAACAGCTGGAAACGGCTGCTAATACCCCGTAGGCTGAGGAGCAAAAGGAGGAATCCGCCCGAGGAGGGGCTCGCGTCTGATTAGCTAGTTGGTGAGGCAATAGCTTACCAAGGCGATGATCAGTAGCTGGTCCGAGAGGATGATCAGCCACACTGGGACTGAGACACGGCCCAGACTCCTACGGGAGGCAGCAGTGGGGAATTTTCCGCAATGGGCGAAAGCCTGACGGAGCAATGCCGCGTGGAGGTAGAAGGCCCACGGGTCGTGAACTTCTTTTACCGGAGAAGAAGCAATGACGGTATCTGGGGAATAAGCATCGGCTAACTCTGTGCCAGCAGCCGCGGTAAGACAGAGGATGCAAGCGTTATCCGGAATGATTGGGCGTAAAGCGTCTGTAGGTGGCTTTTTAAGTCCGCCGTCAAATCCCAGGGCTCAACCCTGGACAGGCGGTGGAAACTACCAAGCTGGAGTACGGTAGGGGCAGAGGGAATTTCCGGTGGAGCGGTGAAATGCATAGAGATCGGAAAGAACACCAACGGCGAAAGCACTCTGCTGGGCCGACACTGACACTGAGAGACGAAAGCTAGGGGAGCGAATGGGATTAGATACCCCAGTAGTCCTAGCCGTAAACGATGGATACTAGGCGCTGTGCGTATCGACCCGTGCAGTGCTGTAGCTAACGCGTTAAGTATCCCGCCTGGGGAGTACGTTCGCAAGAATGAAACTCAAAGGAATTGACGGGGGCCCGCACAAGCGGTGGAGCATGTGGTTTAATTCGATGCAAAGCGAAGAACCTTACCAGGGCTTGACATGCCGCGAATCCTCTTGAAAGGGAGGGGTGCCTTCGGGAACGCGGACACAGGTGGTGCATGGCTGTCGTCAGCTCGTGCCGTAAGGTGTTGGGTTAAGTCCCGCAACGAGCGCAACCCTCGTGTTTAGTTGCCAACGTTGAGTTTGGAACCCTGAACAGACTGCCGGTGATAAGCCGGAGGAAGGTGAGGATGACGTCAAGTCATCATGCCCTTTATGCCCTGGGCGACACACGTGCTACAATGGCCGGGACAAAGGGTCGCGATCCCGCGAGGGTGAGCTAACCCCAAAAACCCGTCCTCAGTTCGGATTGCAGGCTGCAACTCGCCTGCATGAAGCCGGAATCGCTAGTAATCGCCGGTCAGCCATACGGCGGTGAATTCGTTCCCGGGCCTTGTACACACCGCCCGTCACACTATGGAAGCTGGCCATGCCCGAAGTCGTTACCTTAACCGCAAGGAGGGGGATGCCGAAGGCAGGGCTAGTGACTGGAGTGAAGTCGTAACAAGGTAGCCGTACTGGAAGGTGCGGCTGGATCACCTCCTTTTCAGGGAGAGCTAACGCTTGTTGGGTATTTTGGTTTGACACTGCTTCACACCCAAAAAGAAGCGAGCGACGCCTGGATGAAACTTGGAGATGGAAGTCTTCTTTCGTTTCTCGACGGTGAAGTAAGACCAAGCTCATGGGCTTATTATCCTAGGTCGGAACAAGTTGATAGGATCCCCCCTTTTTCGCCCCCATGTCGCCACACGGGGGGACATGGGGACGTAAAAAAGAAAGAGAGGGATGGGGTTTCTCTCGCTTTTGGCATAGCGGGCCTCCCAGCGGGGGCCCGCACGACGGGCTATTAGCTCAGCGGTAGAGCGCGCCCCTGATAATTGCGTCGTTGTGCCTGGGCTGTGAGGGCTCTCAACCACATGGATAGTTCAATGTGCCCATCCGCGCCTGACCTTGAGATGTGGATCATCCAAGGCACATTAGCATGGCGTACTCCTCCTGTTCGAACCGGGGTTTGAAACCAAACTTCTCCTCAGGAGGATAGATGGGGCGATTCAGGTGAGATCCAATGTAGATCCAACTTTCGATTCACTCGTGGGATCCGGGCGGTCCGGGGGGGACCACTACGGCTCCTCTCTTCTCGAGAATCCATACATCCCTTATCAGTGTATGGACAGCTATCTCTCGAGCACAGGTTTAGGTTCGGCCTCAATGGGAAAAAATGGAGCACCTAACAACGCATCTTCACAGACCAAGAACTACGAGATCACCCTCTTCATTCTGGGGTGACGGAAGGATCGTACCATTCGAGCCTTTTTTTTCATGCTTTCCCGGAGGTCTGGAGAAAGCTGCAATCAATAGGATTTCCCTAATCCTCCCTTCCTGAAAGGAAGAACTTTAAATTCTTTTTCCTTTCCGCAGGGACCAGGAGATTGGATCTAGCCGTAAGAAGAATGCTTGGTATAAATAACTCACTTCTTGGTCTTCGACCCCCTCAGTCACTACGAACGCCCCCCGATCAGTGCAATGGGATGTGTCTATTTATCTATCTCTTGACTCGAAATGGGAGCAGGTTTGAAAAAGGATCTTAGAGTGTCTAGGGTTGGGCCAGGAGGGTCTCTTAACGCCTTCTTTTTTCTTCCCATGGGGGTTATTTCACAAAGACTTGCCACGGTAAGAAGTAATAAGGAGCGAACAAGCACACTTGGAGAGCGCAGTACAACGGAGAGTTGTATGCTGCGTTCGGGAAGGATGAATCGCTCCCGAAAAGGAATCTATTGATTCTCTCCAAATTGGTTGGACCGTAGGTGCGATGATTTACTTCACGGGCGAGGTCTCTGGTTCAAGTCCAGGATGGCCCAAGGGAAAAGAATAGAAGAAGCATCTGACTCCTTCATGCATGCTCCACCTGGCTCGGGGGGATATAGCTCAGTTGGTAGAGCTCCGCTCTTGCAATTGGGTCGTTGCGATTACGGGTTGGATGTCTAATTGTCCAGGCGGTAATGATAGTATCTTGTACCTGAACCGGTGGCTCACTTTTTCTAAGTAATGGGGAAGAGGACCGAAACATGCCACTGAAAGACTCTACTGAGACAAAGATGGGCTGTCAAGAACGTAGAGGAGGTAGGATGGGCAGTTGGTCAGATCTAGTATGGATCGTACATGGACCGTAGTTGGAGTCAGCGGCTCTCCTAGGGTTCCTTAATCTGGGATCCCTGGGGAAGAGGATCAAGTTGGCCCTTGCGAACAGCCTGATGCACTATCTCCCTTCAACCCTTTGAGCGAAATGCGGCAAAAGGAAGGAAAATCCATGGACCGACCCCATCGTCTCCACCCCGTAGGAACTACGAGATCACCCCAAGGACGCCTTCGGCATCCAGGGGTCACGGGCCGACCATAGAACCCTGTTCAATAAGTGGAACGCATTAGCTGTCCACTCTCCGGTTGGGCAGTAAGGGTCGGAGAAGGGCAATCACTCATTCTTAAAACCAGCATTCTTAAGACCAAAGAGTTGGGCGGAAAGGGGGGGAAAGCTCTCTGTTACTGGTTCTCCTGTAGCTGGATCCTCCGGAACCGCAAGAATCCTTAGTTCGAATTGGATTCCAACTCAGCCCCTTTTGAGATTTTGAGAAGAGTTGCTCTTTGGAGAGCACAGTACGATGAAAGTTGTAAGCTGTGTTCGGGGGGGAGTTATTGTCTATCGTCAGCCTCTATGGTAGAATCAGCCGAGGGGCCTGAGAGACGGTGGTTTACCCTGTGGCGGATGTCAGCGGTTCGAGTCCGCTTATCTCCAACTTGTGAACTTAGCCGATACAAAGCTATATGATAGCACCCAATTTTTCCGACTCGGCGGTTCGATCTATGATTTCTCATTCATGGACGTTGATAAGATCCTTCCATTTAGCTTAGCAGCACCTTAGGATGGCATAGCCTTAAAGTTAAGGGCGAGGTTCAAACGAGGAAAGGCTTACGGTGGATACCTAGGCACCCAGAGACGAGGAAGGGCGTAGTAAGCGACGAAATGCTTCGGGGAGTTGAAAATAAGCATAGATCCGGAGATTCCCGAATAGGTCAACCTTTCAAACTGCTGCTGAATCCATGGGCAGGCAAGAGACAACCTGGCGAACTGAAACATCTTAGTAGCCAGAGGAAAAGAAAGCAAAAGCGATTCCCGTAGTAGCGGCGAGCGAAATGGGAGCAGCCTAAACCGTGAAAACGGGGTTGTGGGAGAGCAATACAAGCGTCGTGCTGCTAGGCGAAGCGGTGGAGTACTGCACCCTAGATGGCGAGAGTCCAGTAGCCGAAAGCATCACTAGCTTATGCTCTGACCCGAGTAGCATGGGGCACGTGGAATCCCGTGTGAATCAGCAAGGACCACCTTGCAAGGCTAAATACTCCTGGGTGACCGATAGCGAAGTAGTACCGTGAGGGAAGGGTGAAAAGAACCCCCATCGGGGAGTGAAATAGAACATGAAACCGTAAGCTCCCAAGCAGTGGGAGGAGCACATAGGGCTCTGACCGCGTGCCTGTTGAAGAATGAGCCGGCGACTCATAGGCAGTGGCTTGGTTAAGGGAACCCACCGGAGCCGTAGCGAAAGCGAGTCTTCATAGGGCAATTGTCACTGCTTATGGACCCGAACCTGGGTGATCTATCCATGACCAGGATGAAGCTTGGGTGAAACTAAGTGGAGGTCCGAACCGACTGATGTTGAAGAATCAGCGGATGAGTTGTGGTTAGGGGTGAAATGCCACTCGAACCCAGAGCTAGCTGGTTCTCCCCGAAATGCGTTGAGGCGCAGCAGTTGACTGGACATCTAGGGGTAAAGCACTGTTTCGGTGCGGGCCGCGAGAGCGGTACCAAATCGAGGCAAACTCTGAATACTAGATATGACCTCCAAATAACAGGGGTCAAGGTCGGCCAGTGAGACGATGGGGGATAAGCTTCATCGTCGAGAGGGAAACAGCCCGGATCACCAGCTAAGGCCCCTAAATGACCGCTCAGTGATAAAGGAGGTAGGGGTGCAGAGACAGCCAGGAGGTTTGCCTAGAAGCAGCCACCCTTGAAAGAGTGCGTAATAGCTCACTGATCGAGCGCTCTTGCGCCGAAGATGAACGGGGCTAAGCGATCTGCCGAAGCTGTGGGATGTAAAAATGCATCGGTAGGGGAGCGTTCCGCCTTAGAGGGAAGCAACGGCGCGAGCCGCGGTGGACGAAGCGGAAGCGAGAATGTCGGCTTGAGTAACGAAAACATTGGTGAGAATCCAATGCCCCGAAAACCTAAGGGTTCCTCCGCAAGGTTCGTCCACGGAGGGTGAGTCAGGGCCTAAGATCAGGCCGAAAGGCGTAGTCGATGGACAACAGGTGAATATTCCTGTACTACCCCTTGTTGGTCCCGAGGGACGGAGGAGGCTAGGTTAGCCGAAAGATGGTTATCGGTTCAAGGATGCAAGGTGACCCTGCTTTTTCAGGGTAAGAAGGGGTAGAGAAAATGCCCCGAGCCTATGTTCGAGTACCAGGCGCTACGGCGCTGAAGTAACCCATGCCATACTTCCAGGAAAAGCTCGAACGACCTTCAACAAAGGGGTACCTGTACCCGAAACCGACACAGGTGGGTAGGTAGAGAATACCTAGGGGCGCGAGACAACTCTCTCTAAGGAACTCGGCAAAATAGCCCCGTAACTTCGGGAGAAGGGGTGCCTCCTCACAAAGGGGGTCGAAGTGACCAGGCCCGGGCGACTGTTTACCAAAAACACAGGTCTCCGCAAAGTCGTAAGACCATGTATGGGGGCTGACGCCTGCCCAGTGCCGGAAGGTCAAGGAAGTCGGTGACCTGATGACAGGGGAGCCGGCGACCGAAGCCCCGGTGAACGGCGGCCGTAACTATAACGGTCCTAAGGTAGCGAAATTCCTTGTCGGGTAAGTTCCGACCCGCACGAAAGGCGTAACGATCTGGGCACTGTCTCGGAGAGAGGCTCGGTGAAATAGACATGTCTGTGAAGATGCGGACTACCTGCACCTGGACAGAAAGACCCTATGAAGCTTCACTGTTCCCTGGGATTGGCTTTGGGCCCTTCCTGCGCAGCTTAGGTGGAGGGCGAAGAAGGCCCCCTTCCGGGGGGGCCCGAGCCGTCAGTGAGATACCACTCTGGAAGAGCTAGAATTCTAACCTTGTGTCAGGACCCACGGGCCAAGGGACAGTCTCAGGTAGACAGTTTCTATGGGGCGTAGGCCTCCCAAAAGGTAACGGAGGCGTGCAAAGGTTTCCTCGGGCCGGACGGAGATTGGCCCTCGAGTGCAAAGGCAGAAGGGAGCTTGACTGCAAGACCCACCCGTCGAGCAGGGACGAAAGTCGGCCTTAGTGATCCGACGGCGCCGAGTGGAAGGGCCGTCGCTCAACGGATAAAAGTTACTCTAGGGATAACAGGCTGATCTTCCCCAAGAGATCACATCGACGGGAAGGTTTGGCACCTCGATGTCGGCTCTTCGCCACCTGGAGCTGTAGTATGTTCCAAGGGTTGGGCTGTTCGCCCATTAAAGCGGTACGTGAGCTGGGTTCAGAACGTCGTGAGACAGTTCGGTCCATATCCGGTGTGGGCGTTAGAGCATTGAGAGGACCTTTCCCTAGTACGAGAGGACCGGGAAGGACGCACCTCTGGTGTACCAGTTATCGTGCCCACGGTAAACGCTGGGTAGCCAAGTGCGGAGCGGATAACTGCTGAAAGCATCTAAGTAGTAAGCCCACCTCAAGATGAGTGCTCTCCTATTCCGACTTCCCCAGAGCCTCCGGCAGCACGGCCGAGACAGCGACGGGTTCTCTGCCCCTGCGGGGATGGAGCGACAGAAGTTTTGAGAATTCAAGAGAAGGTCACGGCGAGACGAGCCGTTTATCATTACGATAGGTGTCAAGTGGAAGTGCAGTGATGTATGCAGCTGAGGCATCCTAACAGACCGATAGACTTGAACCTTGTTCCTACATGACCCGATCAATTCGATCAGGCACTCGCCATCTATTTTCATTGTTCAACTCTTTGACAATACGAAAAAACCATTGTTCAACTCTTTGACAACATGAAAAAACCAAAAGCCCTGCCCTCCCTCTATATCTAACCAAGGGATGGAAGGGCAGAGGCCTTTGGTGTCCCCTCCAGTCAAGAATTGGGGCCTCACAATCACTAGCCAATTTTCTCTCATGCCTTTCTTAGTTCTTAGTTCGTGGTTCGATATTCTGGTGTCCTAGGCGTAGAGGAACCACACCAATCCATCCCGAACTTGGTGGTTAAACTCTACTGCGGTGACGATACTGTAGGGGAGGTCCTGCGGAAAAATAGCTCGACGCCAGGATGATAAAAAGCTTAACACCTCTCATTCTTATTACTTTTTAAAAGGGTCGTCTTATTCAAAACCCCAATTATGACACCCCCTCTCTCCCACTTCACACCTCGGAACGCACCATTCTTATAGATAGAAACGCCCTTTCACATCTTCTTAACCCGAAATGGCTGGGGAGAGGAAAGGTTACTTTTTTTTTGAGGATACTCCCGGGAACAGATCCAGTGGAGGCGGGGTGGGGCCTGTAGCTCAGAGGATTAGAGCACGTGGCTACGAACCACGGTGTCGGGGGTTCGAATCCCTCCTCGCCCACAACCTTCCCCTTTTGGAAGGACCTATCCCTCCGGGGATAGGAAAATCATGATCGGGATAGCGGACCCAAAGCTATGGAACTTGGGTGTGGGTCTTTTGTCGAAATGGAATGGGCCTTACCTTTTTTTTACGTCTTATCGTGAATGAGGCAATTTTAAAATATAGCATGCCCAGCCCGCCGGCCGGCAGCATACTTTTTTGTTTTACGTCCCGTAACTCTTCCTCAGCCAGGCTTGGGCAGAATAGCAGAGCAAGTACAAGTATTAGTAGCATAGCAAAAAAGCGTTCCTGGTCATTAATATGTTTTATGTTTGCTCGCGGTAATTGTAGCCTCTCGGGAGAATCGATGACTCCATCTTTGATGCACTCCTATAGTACTAGTACATCCGAGAATTCTTAATTGGCTAGTTGTAAATAGCCCCAGGACTATGGAACAAAAGATTATCCCGGACCTACATCGAGGTATTGACGGAGGTTCTCAAATATCGCAGAACAGAATCTCATACGATGAGATAGAATACAATAGAAACGAAGACAGGAAACGGGTACTCTTAACGGTCAAAGCGAGCCCTTTCATTCTCATTCTGAATTCTTTAATTCAGAACGAATAAAATCTCCCCAAGTAGGATTCGAACCTACGACCAGTCAGTTAACAGCCGACCGCTCTACCACTGAGCTACTGAGGAACAACGGGGGATTTGATCTCATAGAGTTAAATTCCCGTTCTCAACCCATGACCCATATGAGCTCGAAGCTTCCTTCGTAACTCCCGAAACTTCTTCGTAGTGGCTCCCTTCCATGCCGCATTTCATAGGGAACCTCAAAGGGGCTCTATTTCATTATATTCCATCCATATCCCAATTACATTCAGTTAATATCTGTTTTGTGTCATTGACATAAGAGATCTCGTTTCTAGTCTATCTCTTTCTATTTCTATCTAGAATAAAATAAATAATAGAATTATAAAATTTTATAAGGTCAAATAATAAGGTCAAAGATTATCTTATAATAAGAAGGTAAAAACTTATTATATAATAATCATAATTCAGAAATTGCAAAATCACAAAGGGGGTTTGTCATGATTTTTTTTCTACCAGGTAACTTATGCATGAAGATAGTCAATTCGGTCGTTGTGGTCGGACTCTATTATGGATTTCTGACCACATTCTCCATAGGGCCCTCCTATCTCGTCCTTCTCCGAACTCTGGTTATGGAAGAAGGAGAAGAAGGAACCGAGAAGAAGGTAGCAGCAACAACCGGTTTTATTATGGGACAGCTCATGATGTTCATATCGATCTATTATACGCCTCTGCATCTAGCATTGGGTAGACCTCATACAATAACTTTCCTAGCTCTACCCTATCTTTTGTTTAATTTCTTCTGGAGCAATCATTTTGATTATGGATCTACTACCAGAAATTCAATGCGTAATCTCAGCATTCAATGTGTATTCCTGAATAATCTCATTTTTCAATTATTCAACCATTTCGTTTTACCAAGTTCAATGTTAGCCAGATTAGTCAACATTTATATGTTTCGATGCAACAACAAGATGTTATTTGTAACAAGTAGTTTTGTTGGTTGGTTAATTGGTCACATTTTATTCATGAAATGTGTTGGCTTGGTATTAGTCTGGATACGGCAAAATTTTTCTATTCGATCGAATACGTACCTTCTTAATGTACTTATTCGAGCAATTAATGTACCTATTCGATCGAATAAGTACATTAATAGAATTATTCGATCTAAGAGGTATAAGAAGTACAAGTACTCTGTGTCAGAATTGAAGTACCTTGTGTCAGAATTGAAGTACTTTGTTTTAGACTTGATAGATTCTATGGATCGAATCTTTAGTATTCTCTTATTTATTAGCTGTGTCTACTCTTTAGGCAGAATGCCGTCACCCATTTTTAGTAGGAAACTGCACGAAACCTCAAAAACGACAGAAAGGGGGCGAAGTGAGAAAGAAAGAGATGTAGAAATAGAAACAACTTTCGAAACGAAGGGGACTAAACAGGAACAAGAGGGATTCACCGAAGAATATTCTTCTCCTTCCCTTTTTTCGGAAGAAAGGGAGGATCCGGACAAAATCGATGAAACGGAAAGGATCCGAGTGAATGGAAAGGACAAAACAAAGGATGAATTCCACTTTCACTTAAAAGAAGAAGATAAAGACCCCTTCTGGTTTGAAAAACCCCCTGTAAGTCTTCTTTTCGACTATAAACGATGGAATCGTCCATTGCGATATATAAAAAATTATCGATTCGAACATACTGTAAGAAATGAAATGTCACAATATTTTTTTTATACATGTCAAAGTGATGGAAAACGAAGAATTTCTTTTACATATCCATACAGTTTATCGGCTTTTTTTGAAATGCTACGACAAAAAATGTATTTTTATTTTTTTACAACAAAAAAATGCGTCTGTGATGAACTGGATAAATTCTTCTATGATGAACTGCATAATTATTATTGTTGGATTTATACCAACGAAAAAAAATGGAGGAACCTAGGGAACGAGTTTAGAGATAGAATGGAAGCCCTAGACAGAGGATCTCCTTATCTGGATGTACTCGAAAAAAAGACTCGATTATGCAATAATAAAACTAAAGAAGAATACTTGCCTAAAATATATGATCCTCTCTTAAACGGATCCTATCGGGGAATAATTAAAAAATTTTATTTACCTTCAATCCTAAATGAAACTGCAGTCAAAAATTCGATAGAGACAAATTTTCTAAATAAACTCAATAAAGTTCATAGTATCCTTCTTTTTACGGGTAAGGAACTTAATGTTCATAATTTTGAAGAATTGTACCAGAAATTGGAAGGGAAAATAGCTACATTGGAAGAGAATTTGGTCCAGAAATTGGACCAGAAATTGGAAGAGAAATTGGGACAGAAAATATATACATTGGATAAAAAATCATTAGCAAGAGAATTGAGTCTTTTAATCGATGAATTTGCTGAAGAATCAACATCAAATTTGAAAGGAATTTCTTTATTTCCGGAACAAATACGAATTGATTCAGAAGATCCAGAAAAAGTTTTGAAATTTTTAATCGAAAGAGTCATAATTGATCCCATCATTCAAACAATATGCGATACAGCCATAATTCCTCCCATGGAAAAAACAACTCGAAAAAAATCGATTGGAATAAATAAAAAAGTCCCCCGATGGTCATACAAATTATTCAGCGAGGTAGAACAACTCGGAAAAACAGCAACAACGGAAGAGGGGGAAGAATGGATAATAGATCATCAAATTCGCTCGAGGAAAGCGAAACGTATAGTTCTTTTTACGCGGGGTCCAGAGAATGCCGACCCTAGTATCAAAACGAAGCCTGATGAAGAAGTGTATATGATAGATTATCCCTATGAAGCGGATTTTCGTCGAGACATAATCACAGGCTCTATGCGTGTTCAAAGACGTAAAACCCTTACGGGGAAAATGTTTCCCTTATATCCGTATTCCCCACTTTTTTTCGACAGAGTAGGATTTTCTTGGGATGTTCTTTTCGAACCATTCATATTATCAGTAATTGAGATTTCCGACCTAATACAAGACATTTTTAGAAAGGGTATAAAAGGAAGCGTAGCAAAAAGAATAAAGAGGTTGAAAAAACAAAAAAAAATATACATGGAGGAAAACAAAAGCTACGAAGAAATTAAAAAAGAAGTCAATGAAATGGAAAAGGGGCGGGACGGGCAGACGGAAATGGAACGAATAGAAAGGACACGAGAAAGAATATCAGACCTCTATGATATCCTTATTTATGCTCATGGAATAAGAGCTTTTATTTTACTAATTCAGTCGAGGCTTAGACAATCTATTGTATTACCTTCATTGATACTAGCTAAAAAGATTGTCCGTTTCTTATTACGCCAAGAGTCCGAGTGGGAGCAGGATATAAGGGAGATGAATAAAGAGGTGTATGTTATATGCACCTATAATGGTATGCCATTACTAGAACCAGGAAGAAACAGAATTTTTCCTAAAAACTGGGCCACAGAGGGTATACAAATAATGATACGATTTCCTTTCCGTCTGAAACCTTGGCACCGATCTAAGATACGACCTTCTCGTAGGGATCCAAATCCAAAGCAGGAAAGTCCTGCTGCTTTTTTAACGATTTGGGGACTGGAAACTGACCGTCCTTTTGGTTCTCCTCTCGTAGGACTTGGTATTTTGTTTTGTTATTATTTTGGACCCCCTTTGAAAAAACTCCAAAAAACAATTCTAAAATGGAGTTTTCGAGTTCTAAAAAGTTTCAAAGAAAGAACCCAATTTTTGTTTCTAAAGGTCCAAAAAGAACCAAAAAAATGGAGAGAGGATTCGAGTGAAATAAAAAAAGATTCTATAATCAATAATCAGATTATTCATGAATCAGCCATTCAAACCCGATCTATGGATTGGACAAATTATTCACTGACAGAAATAAAAATGAAAGATCTGACTGATAGAACAAGCACAATCAGAAATCAAATAGAAAGAATTACAAAAGACAAGAAAAATGGATTTCGAACCCTAACGATAAATATTAGTCCTAACAAAACACGTTATGGTGCTCAAAAATTAGCACCACTAAAAAAGACTTTTCAGATATTAAAAAGAAGAAATGATCGATTAATCCGTAAATCACATTATTTTATAAAATGGATCGTGGAAAGGATATACACGGATATCCTTCTAGAGAGCTTTCCATATATCATTAATCGTCTTACTAATAGTCTTTATAGGCCCATGATCATTATAAAACTTTTTCGTAAATTCAAAAAAAAATCGATTTTTGATACAAAAGATAAAAAGATAATTGAGCGTATTTCAACTATACAAAAAAAACTTTCACCTTCTCGTATTCGTCATAAGATTCAGACGAAGTCGGCGGTTTCTTTTAAATTATCCCTAGTGTCACAGGCCTATGTATTTTACAAATTATCACAAACCCAGGTTATTAACTTGTATAAGTTAAGATCTGTCCTTCAATATGACGGAGCATCTTTATTTCTTAAGAATGAAATAAAAGATTCTTTTCGAAGACAAGGAATAATTTCTTCCGAATTAAAGCATAAGAAACTTCAGAATTCTGGAATGAATCAATGGAAAAATTGGTTAAAGAGTCATTATCCGTACGATTTATCTGAGCTAAAATGGTCTAAATTAGTACCGCAAAAATGGCGAAATAGAGTCAATCAACATTGTAGGGTTGAAAATCCAAATTTAATCAAACGGGATTCATCTGAAAGAGAGGAAAAGGTTTCGTTATTGCTAAATAAAAACGATCATTTTCAAAAAATGTATAGATATGATCTTTTAGCATATCAATCGATTTATTATGAAGATAAGAAGGACTCATATAATTACAACATACATAAACCGAAATTTGTTGATATGGGGGGGAGTATCCCTATTACTAATTTTATAAGAAAAGATTATTTTATGTATATAAAAAATCCAGATAGAAAATATTTTGATACGAAAGGTCTTTTTTATCTCAAAATTAATAAAGATAAAGAAATCAACCCATCCAATCAAAAAAAGAAAAGAAACCCTTTTGATTGGATGGGAATGAATGAAGAAAGACTAAATCGTCCTGTATCGAAGCCGATACCTTGGTTATTCCCACAATTTGAGTTATTTTTTAATGTATATAAAATGAAACCCGGGTTTATACCAATTCATTCACTTATTTTTAATTTTAATGAAGATGTTAGTCAAAATCAAAATATCACTAAAAATAAAAAAGGGGATCTTATACTATCAAATGAAAAAGAAAAAAAATCTTTTGAATTAGAGAATCAAGAAGAAAAAAAAACCATAGGTCAAAGAGATCTCGCATCAGATGCCCAAAACCGAGGGAACCCCGAATCTGTTCTCTCAAACCGACAAAAATTTATGGAAGAACTTTATACGAAATCAGATATGAAAATGGGTAAAACGAAAAATCAACCCAAAAGCATTTGGACTTGGGAAATAGACTTAGATGCGTTCATGAAAGGATCTTTTGCTTTGCAATTGAAATGGCTGCTGAGTCCTTTGACTATGGAATTATTCGATTATGCGCTGTCCGTACTTGAATGGGAAAAGGAAAGCAGAATGACAACAAAGTTTGGTTTCGGCTTTATTAAGAAGGAGGAGTTAACTCTGGATCCAATGCTAATCCGGGATTTGAATCTTTCAAAAATCCTAAAAGAGGGAATATTTATTATCGAACCAGTTCGTATACCTGTAAAACATAATGTAGAATTTATTATGTATCAAACCATAAGGATTTCTTTGGTTCATGAGATTAAACAAAAAAAGAATCAAAAAAGATACAGAGAAAATATGGATAAGAATCATTTTGAGGAATCGATTGCAAGACATCAAATGATGACGAAAAATAGAAACAAAAATCATTATGATTTGCTTGTTCCTGAAAATATTTTATCGTCTAGACGGCGTAGAGAATTGAGAATTCTAATTTGTTTCAACTCAAGGAATAGTAATTGTGTGGATAAAAATGCAGTATTTTGCAATGGGAACAAGGTAAAAACCTGTGGTCAATTTTTGGATGAAAGCAAAGATCTTGATAGAGATAAAATGAAATTAATTAAATTAAAATTCTTTCTTTGGCCCAATTATCGATTAGAAGATTTAGCTTGTATGAATCGCTATTGGTTTGATACTAATAATGGTAGTCGTTTCAGTATATTAAGGATACATATGTATCCACGATTGAAAATTGATTGATGATACAATTGTCTTATATATCCCCTACCATATATATCTATCGGGTGGATAAAAAGCTGCGCACATGCCTTGTCTTACATCCTTTTTTGATACATTGAATACTAATTCAATGACGTATCAATTAGATCATAAAATGAATCAATAAGGAAATTCGGATTGATTATTGTGTATACCAGATCAAAATACCTCGCATTATTCTTACTGATCAGTAAAATTCATATTCGTAAAATAGTAAATTAATAAAAAAATTGATGCATACAATAAATACAAAAAAAGATAAGAAGAAATGCGCCCCCCACCTACATATTTGAGACCCTCTCCTACAAAAAAACTTGTAACACCCAATCCATTTGCAATTCCATCAATTACTCGTCTGTCAAAAAAATTAACGAATTCGGACAATCCTCTGACACTCTGAATTACGTATCTTGTATAAAAAGCATCCATGTAACCACGATGATGGGCCCAATCATATATTACATTTTTGATTTTGTCCGAAAAAACTCTCTTTGGATCCCTTTTGGCAAAAAAATTAATTAAGGCAAAATTTTGTAAGAATGAATAAAGGGGTTTATATAAAAAAGACGCTATAGCTATTCCAGAATAGGCTATACTAACCGAAAGGGTTGCATTTGTCACAAATTCAGACCAATCAAAAGAATTTTGATTCTTCAATTTTGGATGTAAAAGATTTACAGACAGGGTTAACCATTTGGACAATATATCCAAATCTATGCCTTTTTGATTGAAAGGAATTCCTATGACTCCAATTAACAAAGTAAAAAAAATCAATACAAGAAGAGGGAATAACATAGTATTACCCGATTCGTTAGGATATGGCGTAATTTTTTGATTGTTAGAATTATTAATAATAAGAAAGGATTGCCTGGTTTTTTTTATATCTCCGCATGAATTCTTAGAAAAACTTTCGTTATTTTTTATTGGTAACAAAATTAATAAACAAAAATTTTTATTAATAGGTTTCAGTCTTTTTTGACCCCATAAGGATATTGAATAGAAGGAACTACTTTTTTTTCCATTGTAATTTTGAAAATGAACGTTTAAATGGCCTTCAAATGTAAGTAAATAGATGCGAAACATATAAAATGCAGTTAATCCTGCCGTAGCCCAGGCTATGGTTGCGAAAGTTGGTGAATACAACCAAGTATCATTAAGAATTTCATCTTTGGACCAAAAACAAGCAAGAGGTGGAATACCAGAAAGAGAAAGTGTACCTAATAAAAAAGCAATTTTTGTGATTGGAACGTGTTTTTTTAAACCCCCCATAAAAACCATATTCTGGCTTTTATCGGGAGAATATCCAACAATAGCTTCCATAGAATGAATAATAGATCCAGAACCTAAAAACAATAATGCTTTTGAGTAAGCATGAGTAATCAAATGAAATAAAGCTGCTCGATAAGACCCCATACCTAGAGCTAACATCATATACCCCAATTGAGACATTGTAGAATAAGCTAAACCTCTCTTAATGTCTTTTTGAGCAAGAGCTAAAGTAGCTCCTAAAAATACTGTTATTATACCTATTAAAGCGATTAAATTTAGTATGGCGGGGGTAACTATCAAAAGAGGAAAAAGTCGAGCGACAAGAAAAATCCCCGCAGCTACCATAGTAGCTGCGTGGATAAGAGCCGAAATCGGAGTAGGCCCCTCCATAGCATCAGGTAACCATACATGAAGGGGAAATTGAGCAGATTTGGCAACTGCGCCGGCAAATAATAAGAAAGTGCATACAGTTCCAACTAAAAAATGGACTTCATTATTATAAATCAAGGTATTGAATATTTCGAATAAATCTCGAAATTCAAAACTACCTGTTAGCCAATAAAGACCTAAAATTCCTAATAATAAACCAAAATCCCCTACACGATTAGTCACAAACGCTTTTTGACAAGCATTTGCCGCAAGAGGTCGTGTAAACCAAAAACCTATTAATAGATACGAGCACATTCCAACTAATTCCCAAAAAATATAAATTTGTATTAAATTTGAACTAGTAACTAAGCCAAACATAGAAGTATTGAAAAAACTTAGATAAGCAAAAAATCTCAAATATCCTTGATCATGAGACATATAATTGTCACTATAAATAAGAACTAAAATACCAACAGTAGTGATTAACATTGACATAATAGACGTAAGTGAATCAACCAAGTAACCGAACTCTAAAGAAAAATCATTATTGATGGTCCAAGACCATACGGATTGATAGATCAAATTGCTATTTACTTGCTGAATAGACAATTTGATTGAAAAAATCATAACTATACTTAACAACAAAATACTAGGAAAAGCCCACATACGCCGAAGATTCTTTGTTGTTGTCGGAAAAAGAAGAAGTCCTGCTCCGATTAACAAAGGGACTGTAAGTGGAATAAAAGGTATGATCCATGTATATTGGTATATATCTTCCATAAAAAAATAAAAGTGGATTTTTGATTCATCGGCTCTTACCTCTTTCGAAAGAGGTCAATAAAAAAAAATTTAAGATATGCAATAATAGAATTTTCTTTCTATTCAAAATCCAAATTCTTAGAATAAGCATTTTTAAAATATTCAACTCAAGAAGTTCTAATTGGTCAAATGATAAAAAAGTGAATACTCACTTATTAATTAAACTATTAAAACCTATGAATTTAGATAATATCCAAACTTTATACTTTTCATGATTATTTTGAAAAATCCATAGATAGAAAAATAAGAAAAAATTATACCAAACAAAAAGTACTTAAGTCTGATACTGCTATGAATAACAAGATCCACGAAAATGCATAATCTAATTGAATTCAAAAACTAGGAACTATTTAAATGAAATCCGTTATTATATTTCTATGCAAACCTTTTTGATTGATTATCTTTTATTCCAAATAAAGCATATCTGTATTTTTCTATGCTAATCAAGACTTTACTTTCAACTTTACATAACATAAAATAAAAAAAAAACATATCAAATCATGTCACTTTCAACTAAATAACAAATCTCGTTTCAATTTTAAAATAAGAATAAATATTCAACACATAAATAATAATGAAAGAAAAGTTACATACAAAAACTTATAAGTAGAAGTCTAAAGCTTGCTTCTTTATTTTGAAAGGTACACAGTATTTTATAAATAGAAATTTGAATAAGAAAAGGGGATTCTCTCAAAATCTGCTATGTAATTTTCATATATTTATAGTTTTGAGGATATTTATAAAAAAACTTAGAATAGAAAAAGCATCTATAACTAAAAAAAATAGGGCAACAAGATTCCTTTCCTTTGAACAATAGATGTCTTTCACATCCAACGATAACAATGAATAACCTATTTATTTTTGAATGGCAGTTCCAAAAAAGCGTACTTCAATTTCCAAAAAGCGTATTCGTAAAAATATTTGGAAAAGAAAAGGATATTCGGCAGCATTAAAAGCTTTTTCATTAGCGAAATCTCTTTCTACCGGGAATGCAAAATTTTTTTTTATACGAAAAATAAGTAATCAAATGGTAGAATAATCTGAATCGATCTGACTCAAAAAAACTTCTACAAAATTTCCTTTACCATTTATATTGATAAAAAAAGAAAAAAATAAATCATTTTTATTTTCTATTTAAAATTAATGCTTTGTAGTCATTAATGTTTTTTTTTGAACTCATCAATATGATATGTAAACTCAAAAAATTTTTGTCCGTATACGGTACTTTTTTGTTTGAAAACTAGAAGTTTCACTATCTTTCTTTTTTTTTTTTTTATTTCTGAGATGGGGATTCGATTAAAAACTTTCCCCATCAACTGACCGGGACCAATATAAAATTTTTTGGGAATATTATGTACGAATACTTTTGCTTGGGCAATCAAAACATTTCTTTAGAACTTTCTAAAAAGTGTTTAGGTATGTTTTCTATTTTTCTCAAAATTTGACTATATGAAGGAAATATTTACTCAGTTTATTGAAATTTTGAGAAAAATAGAGTATTTTTCCTTGATCAAAAAAAAAAAAAAGGATTCTTATTGAACATTTTAATTGTGATTTAAACAATTTTTTTATTCAAAAATTTTTGAATGTTTTCTTTTTTATAAAAATAGCGCCATTGAATTGACTCTTTCAATCTCGACGATTAAAGAAAAATCGGTTATTATGATTTCAAATAAGCCGCTATGGTGAAATTGGTAGACACGCTGCTCTTAGGAAGCAGTGCTAAAGCATCTCGGTTCGAGTCCGAGTAGCGGCACATCTTTTTAGAGATTCTAACAAAGAATCTAATAGTCCTAGAATGAATAAGAATCACAACGAGATTCATTTCATTCTTAATTTCGATTTCATGATTTGTAATTGAGGGATCTCTTTTATATATATATATATTCTTAATGATATTTTTAACTTTAGAGCACCTTTTCAAGCATATTTCCTTTTCGATCGTTTCAATTGTAATTACAATTCATTTAATAACTTTAGTAATCAACGAAATAGTAGAACTAGATGATTCATTAGAAAAAGGCATGATACTTACTTTTTCCTGTATAACAGGATTATTAGGCATTCGTTGGATTTTTTCAGGGCATTTCCCGTTAAGTGATTTATATGAATCATTAATCTTCCTTTCGTGGAGTTTTTATATTCTTCATATGATTCCTTATTTTAAAAAACAAAAAAAAAAATTAAGTGCAATAACGGCGCCCGGTGCTATTTTTACCCAAGGCTTTGCTACTTCGGGCTTTTTAGCTCAAATGAAGCAATCCACAATATTAGTACCCGCTCTCCAATCCCAGTGGTTAATGATGCATGTAAGTATGATGCTATTGGCCTATGCAGCCCTTTTATGTGGATCATTATTATCAGTAGCTCTTCTAGTCATTACATTTCAAAACAATATAAGTCTTTTTGATAAAATAAAACTTTTATTAAACGAGTCTTTGTTCTTCGATAAGATCCAATACATAAATGAAAAAAACAAGATTTTACAAAGCACCTATCTCTTTTCTATTCGAAATTATTATAGATACCAGTTAATTGAACAATTAGATCGTTGGAGTTCCCGTGTTATTAGTCTAGGATTTATCTTTTTAACCATAGGTATCCTTTCGGGAGCAGTATGGGCTAATGAAGCATGGGGATCGTATTGGAATTGGGACCCAAAGGAAACATGGGCATTTATTACTTGGACTATATTCGCGATTTATTTACATATTAAAACAAATATAAATTTGAAAAGTGAAAATTCTGCAATTGTGGCTTCTATAGGATTTCTAATAATTTGGATATGCTATTTTGGGGTCAATCTATTAGGAATAGGATTACATAGTTATGGTTCATTTATATTACAAAGCACTTAAAGTGAATTGAAGAAAGGACTTAATTTAACGAATACAACCACAGGGTCTATTCCAGATACATATAAAAAAAAGCAAGCCTCGTCGAGAACCATTTGAATCATTATACTACTTGATTCAAATGGTTCTGACAAACATCAAACTATCCGATTTAAGTTCCAATTCGTTTTTTTGCGTTACGTAAAAAATTTTTGAAATGAAAACTATCTATAAAAAAAATTAGATAGAATAGCTTCTACTTTATCAACTGATAGTGAGAGAACGAAATCCGGGTAAATGCCAATACCTATTACTGGGAGAAAGATAGCGAGTGAGACAAATAACTCTCTCGGACCCGAATCAAAAAAGGAAGAGTTTGCAGTATTTAATAACTTATATCCATAGAACATTTGGCGTAACATAGATAATAAATAAAGAGGAGTTAATATCATTCCAATTGCCATGCCAAAAGTAATTAGGACTTTTGGCATTAAAAAATATTTGTGACTGGTAATTATTCCAAAAAATACTAGTAATTCAGCAAAAAAACCACTCATGCCCGGTAACGCGAGGGAAGCCATCGAAAAAGTACTGAAGAGTGTGAATATTTTTGGCATTGAAATGCCTATTCCGCCAATTTCATCGAGATAAACAAGACGTATTCGATCATAACTCGTTCCTGCTAGGAAAAAAAGCGCAGCACCAATAAATCCATGAGAGATTATTTGTAAAATGACTCCGTTGAATCCCGTATCTGTTAGAGAACTAATTCCTATAATTATGAAACCCATATGAGATACAGAGGAATATGCTATTCTTTTTTTTAAATTACGTTGCCCCGGAGATGCTGAAGCTGCATAGATTATTTGTATTGTGCCTACTATCATGAACCAAGGAGAAAATATCGAATGGGCATGAGGTAATAATTCCATATTGATCCGAACCAACCCATATGCTCCCATTTTTAATAGGATTCCGGCTAAAAGCATACAAGTACTATAATGTGCTTCTCCATGGGTATCCGGTAACCATGTATGGAGAGGTATAATCGGCGATTTGACAGCAAAAGCAATAAAAAATCCAATATAGAATATTATTTCTAATGCCACAGGATATGATTGATTCGCTAATGTTTCAAAATTTACTGTTGGTTCATTAGAACCGTATAACCCGATACCCAAAACTCCCACTAACAAAAAAACGGAACCCCCTGCAGTGTACAAAATAAACTTTGTAGCCGAGTATAGACGTTTCTTTCCTCCCCATATGGATAAAAGTAGATAAACAGGAATTAATTCTAATTCCCACATTAGAAAAAAAAGTAAAAGGTCTCGAGAAGAAAATAATCCTATTTGACCACTATACATTGCTAACATCAAGAAATGGAATAATCGGGAATCCCGAGTAACTGGCCAAGCAGCTAAAGTGGCTAAAGTCGTGATGAATCCTGTCAGTAAAATGGGTCCTATAGAAAGCCCGTCTATTCCAAATCTCCAGTGGAAATCAAAAAAGTGAATCCAGTTATAATCTTCGGTCAATTGTATTAACGGATCGTCTGGTTGAAAATGATAACAGAATACATAGGTTGTTAGGAGGAATTCTAAAATACATATACACAAAGTATACCACCTAATGACCTTATTCCCCCTATGAGGGAGAAAGAAAATTAATGAACCCGCAAATATAGGTAAAACTACAATTAAGGTTAACCAAGGAAAATAATTCGTGGTAAAGACAAAATACACTTGGACTAAAAAACCCGTACTCGAAATAAGAACAAAATAAGAAATATATATATTTCATTTCGAGCGCGGGTTTTTGTCGGTAAACAAAACGGAAAAGGATTCGAGTAGAGTTTTCGGGAACGTATTAATAAGCTAGACCCATACTGCGAGTTGTTTCATGCCATAAATAAACTCGGACACTCAAAAAATCGGTTGGACAGGCGGATTCACATCTCTTACAACCAACACAATCCTCTGTTCTTGGGGCGGAAGCTATTTGTTTCGCTTTACACCCGTCCCAAGGTATCATTTCTAAGACATCCGTAGGGCAGGCTCGGACACATTGAGTACATCCTATACATGTATCATAAATCTTTACTGAATGTGACATTGGATCTATACCTTATTTTGTTTTTGAATCGCATAAATTTTCGATCTAGTATAACCCTGTATTGTATGGAAATCAATTACATATTTAAAGACCAGACGAATCGATGATTCACCAGAATTTGTCGAATCAGTTTATTTCTGGGTCGGTTTATAAAAAAGGGCCAAAATACTTTGATTTATTAAATTTTTGAAGATTCTACATACGCCGGAATCTAATTTGAATTGATAACTATTCAAATTTCTATAATAATAAGATTAAGACTACTTATTCAACAAATTTGATTGATTAATACGAGTTGATTTTCTATTACGAAAAATTGCCGAAACAATAGCCGGTCCAATAGCTGCTTCAGCGGCTGCAATAGCTATAACAAAAATAGAGAAAATATTTCCCTTTAGTTGACGACTATCAAAAAAGTCAGAAAAAGTTACAAAATTAAGATTAACCGCATTCAATATAAGTTCAAGACACATAAGAGCTCTAACTAAATTTCGGCTTGTGATTAATCCATAGATGCCAATAGAAAATAAATAGGCACTCAAAACAAGTACATGTTCGAGTATCATTGAGCAACTCCTTATCAATCTTGATTTATTTCAATATAAACAACAATTTATTTTATTCACTCGAATATAACAAACAAATACAGAGCAAAGAAGTATGTTAGTAATAGATTTACATTTTTATTTTATATTATACATCAATTCAACTAGAATTGAATGGAAATGGATACGAGAAAAGAGAAACAGACTCAAATTTAGTTTGAAGTGCTACTTTTAAAGATTTTAAATTTTATTGACGGGCCACGGCAATTGCACCTATCAAAGCAACTAAAAGAATTATCGAAATGAGTTCAAATGGTAGAAAAAAGTCTGTTGATAAATGAATTCCAATTTGTTGACTATTATTTATCAAATCTTGTTCTATAATCTGGTTTAATTTTGTAGTCCAAATAATTCCGTACCATGACGTATTTAGAATCGTAGTAATTAACAAAACAAAAATACTGGTACAAACTACCAAAGTCATTCCGTCTCCAAGAGTCCAAAAACGAAAACTTTTGTCATATTCTAACCCGTTGATGAACATTACGGCAAATATGATTAAAACATTTATAGCTCCTACATAAATAAGGAGTTGTGCAGAAGCCACAAATTGAGAGTTTGCTAGAATATAGAATAAAGATATACAAACAAGAACCAATCCCAAAGAAAAGGCAGAAAAAATGGGATTGGTAAATAATATAACTCCTAGGCCTCCAAATATAAGACCTGATCCCAGAAAGACTAAAAGAAAATCATGTATTGGTCCAGGTAAATCCATTCGATGAAAAAAAGATATAAAAAAGAGGGCTCTTTCATGATCTTATTGAACTAACCAGGAGAAAATTAGTATAAGTTAATCTATTTAGGGCACGTTCCTAGTTGAATGCGATTCTAATGTATGCGAATTGATCTAGGTACAGTTAACGGATTAATCACATTCTTTATCTGAAAGGCCAGTTTGAATCTAGTTGAAATCATTACATTAATAAAAAAGTCAATTCGTAATTTTCATGAACCAATCAGATCAATAGTTGGTATTTTAAGTTTAGCGATTCAAAAAGAAAAAAATCTGTTAAATTTAGATAACAACCTTTTAAAAAGAAAAAAATCTGTTAAATTTAGATAACAACCTTTTAAAAAAGGATTAAGGTATTTCTTTTTTATTGAATTGAGGCCAATTCAAGATAGTTCGAATTGTGTAATCATCAATTATTGATATTGGTAAACGACCTAAAGCAATTTGATTATAATTTAATTCATGGCGATCATACGTAGAAAGCTCATATTCCTCAGTCATTGATAAACAATTTGTTGGACAATACTCAACGCAATTACCACAAAATATACAGATTCCGAAATCAATACTGTAATTAAGCAATCGTTTCTTTCGAATATCAGTTTCTAATTTCCAATCTACAATAGGTAGATCTATAGGACATACACGAACACATACCTCACAAGCAATGCATTTATCGAATTCAAAGTGGATTCGACCACGAAAACGTTCTGATGTGATCAATTTTTCATAAGGGTATTGAATAGTTACCGGTAAACGATTCGCATGGGATAAAGTAATCAGAAAACCTTGACCAATGTACCTAGCGGCTCGTACTGTTTGTTGACCATAATTCATAAACCCAGTTACCATAGGGAACATATCCTAAATATCGATAAAAATTTGTTTGTTTCTTTCTCTTGTTTGAGACAAATTATCAATCTAGTTACTAGTGAATATCAAATTTTGTATTTTGTTTATATTAAAGTGAAAGGAGTTGGTAAGAAGTTGTTAATAATAAATTACCTAAAGAAATCGGTAGAAGAAATTTCCACCCAAGATTTAATAATTGGTCCATTCTCAGTCTAGGTAACGTCCATCTTGTTGTGATAGAAATGAACAAGAACAAAAAAGTTTTTGCTAGTGTAATGAAAATGCCAAGTGTTGTTACAAAGACTCCGTCTCTTGCGTTTAGTCCAAAAGGGTCAGGAACGAGTATGTACGGAATAGAGAAATTCCAGCCTCCAAAAAAAAGAACTGTTACAAATAATGAAGAAACTAGTAGATTTAGATAGGAAGCAACATAAAATAAACCAAATTTAATACCTGAATATTCTGTTTGATAACCTGCTACTAATTCTTCCTCTGCTTCTGGTAAATCAAAGGGCAATCTTTCACATTCAGCTAGAGAAGAAATTATAAAAACAAGAAATCCTATAGGTTGACGCCACAAATTCCACCCCCATAAACCATATTTTGACTGTGCCTCAACTATATCAACTGTACTTAAACTGTTAGATAATTCTAGTCGGTGATAAGATCAATTTTATCATCGCTATTACAGAACCGTACATGAGATTTTCACCGCATACGGCTCCTCGAGGGTCCCACATAAATCTAAGTACTGTTTCGATATTCTTTAATCTTGATATTTTTGTAGGATAGATAGAGTCAAAAGTAATCGAAAGGTCCCGAATTAGACCAATAAAATTCTGTCTGCTATACTAAAGGGCTTCTGAATTGATCTCGTCCTTTACTTTTTTTATTAAATTAATATTTTTTTTTTAATAATTTTTCTTTTTTTTATTGCGACTAAATTTAAACCAAATACTCTTTTTAGAAATATTAATAGATTAATAGAATATCACCCTATCCTTTTTCTTAATACAGCTATAGGAAAGCAAGAAGAATAAAAAATTTTGCAATTACATTCTTTCTATTTTTTCTTTGTTTTTTAGCAAAAAAAAAAAAAGAAGTAAAGGATTACTTCGTTCCTGATAGTCATTTACTTTTGCGATGGATAGCAGCATACTCTGGATAGGAATTTTGGGGAGTACTACTTGAGCATTTCTACCAATTAAAAGCCCCAATTAGTATTTCGTTTATGTGGAATTTTTTCCGAGAACTTAAAAAATCTCTATTACTAACCCTTTGTGTACCTTGGTGTTCCTAACCATCCACTCAGTTTTGCTCAATCTTTTCGAGAATTCTTATTATGTATAGTATATAGTAATGCATACAAACGATAGCACGAACTCTAAAGAATTGATTTGTTTAACCCGCTTCAAGCCATGATAACTAATTAACCAGTCTTGGGGTAAATAGAAATAATTTTTCTTTGCGGCTTCTATTTACTTCTATTAACTTTGGCGTAATTCTTGTACATAGGAAATGAGACTCAATCTTTTTACTGCGAATTTCGAAGCTGTTTTCTTTCACTCATTTAACTATCTGGTTTAGTTCATCAACCCGAAGGTTGAATAAAAAAAAGGTATCTATTCAATGTATTTTAGTTCATTCTTAGAAAACTCTCGAAAGAAACTAAATTGTGGAAAATTTATGCCTCAACGAATCACACGTAGAGATATTGATAACACACATAGAGTTAATGGTATTTCATAACTAATAGATTGGGCAGCAGCCCGTAGACCGCCTAAAAAGGAATATTTATTATTTGATCCATAGCCTGACATAAGAAGTCCAATGGGAGCAATACTTGAAATGGCGATCCATAAAAAAACGCCATTACTTAGATCGACTAGAATAAGTCGATAGCTAAAAGGAATTACTGAATAACTTAGTAGAATTGAGATGACTGCTATCGAAGGTCCAACACTAAATAAACCCCTATCTCCTTGGGATGGACGAAGGTTCTCTTTGAAAAGTAGTTTTGTTCCGTCTGCTAGAGCTTGAAGAATTCCCAAGGGGCCAGCATATTCCGGCCCAATACGTTGTTGTATTCCCGCGGATATTTGTCTTTCTAACCACACAATTACTAGTACACCTATTATGATTCCAAAAATCAGAATCGAAATAGGTAGAAGTATCCATATAGTCCCATAGACTTCTTTTAAGGATTCCAATATAGAAAAAGAATTGATAGCTTGTACTCCTGTTGTATCAATTAGCATTTCAACGATCAATTTCTCCCATAATAATATCTATGCTACCTAGTATTGTCATAATATCAGCCAATTTCATTCTTTTAACTAACTGAGGAAGAATTTGCAAGTTGATAAAACCCGGCGGGCGAATTTTCCAACGCCACGGAAAAGCATTCTGATCTCCTATCAAATAAATTCCCAATTCGCCCTTTGGGGCTTCGACTCTTACATAAAGCTCTTGTCTCGATAACTCAAAAGTGGGGGACGGTTTTTTACTAATGAATCTATATTCAAAATTATTCCACTCAGGATCTCTTACTCTATTAAAGCGTCGGATTTCCAAATTCTCATAGGGTCCCCCTGGAATTCCTTCTAGAGCTTGCTGAATTATTTTTATGGATTCCACCATTTCGCCAATTCGGATTAAATAACGAGCTAATGAATCGCCTTCTTTCTGCCATTGAACTTCCCAATCAAATTCTTCATAAGATTCATAATGATCAACTTTACGAAGATCCCATTGTATTCCGGAAGCCCGTAACATCGGGCCTGACAACCCCCAATTTATTGCCTCTTCTCTGCCAATAATCCCCACCCCTTCAACTCGTTCTAAAAAAATAGGATTTCGCGTAATAAGCGTTTGATATTCAGAAATTGTTGTTAAAAAATACTCACAGAAATCCAAACATTTATCTATCCAACCGTAAGGTAGATCAGCAGCGATTCCTCCTATACGAAAAAAATTATGCATCATTCTCATACCAGTGGCAGCTTCAAATAAATCATATATCAACTCTCTTTCGCGGAAAATGTAGAAGAAGGGGGTCTGTGCACCAATATCTGCCATAAAAGGCCCAAGCCATAATAAATGAGAAGCGATACGACTCAACTCCAACATAATAACTCGGATATAGCTAGCTCTTTTAGGCACTTGAATATTTCCTAATTGTTCTGGTGCATTTATAGTTATTGCTTCTGTAAACATAGTAGCTAAATAATCCCAACGTGTTACGTAAGGCAAATATTGTATAATTGTTCGGTTTTCCGCAATTTTTTCCATTCCTCTGTGCAAATAACCTAAGACTGGTTCACAGTCAATAACATCTTCGCCGTCTAAAGTAACAATAAGTCGCAGAACGCCATGCATTGATGGGTGTTGAGGCCCCATATTGACTATCATTAGATCTTTTTTTGTAATTGGTCTAGTCATAAGTTTTTCCATATTTATTCTTCCATGAATTGTTGAAAACGAAACGAAGTTCACCAAAATTGAAAATAGAATAAATCAAAGAAAATAATTGTTCAAATTAACGATTTTTTATCTCTCGAATATTCAATTGACTGATTAATTCTTTATAACGTACTATATTTTTTTTTGAAAAATAAGCCAAAAGTCGTTGACGTTTTCCCAAAATTTTCCGTAAACCTCTCTGAGATGAATAATCTTTTTTGTGTAATTCCAAATGTGTGCTAAGTCTCCGTATCTTATTGGTGAAACAGAATACTTGAAATGTAGCAGATCCCCTCTTTTCTTCTTGCGAAATAACTAAATTTTTTGTCATAAGTACTGATCTTTACTATTGAAATATATATAACTCAATTTTTTTATTAATTTACTATTTTACGAATATGAATTTTACTGATCAGTAAGAATAATGCGAGGTATTTTGATCTGGTATACACAATAATCAATCCGAATTTCCTTATTGATTCATTTTATGATCTAATTGATACGTCATTGAATTAGTATTCAATGTATCAAAAAAGGATGTAAGACAAGGCATGTGCGCAGCTTTTTATCCACCCGATAGATATATATGGTAGGGGATATATAAGACAATTGTATCATCAATCAATTTTCAATCGTGGATACATATGTATCCTTAATATACTGAAACGACTACCATTATTAGTATCAAACCAATAGCGATTCATACAAGCTAAATCTTCTAATCGATAATTGGGCCAAAGAAAGAATTTTAATTTAATTAATTTCATTTTATCTCTATCAAGATCTTTGCTTTCATCCAAAAATTGACCACAGGTTTTTACCTTGTTCCCATTGCAAAATACTGCATTTTTATCCACACAATTACTATTCCTTGAGTTGAAACAAATTAGAATTCTCAATTCTCTACGCCGTCTAGACGATAAAATATTTTCAGGAACAAGCAAATCATAATGATTTTTGTTTCTATTTTTCGTCATCATTTGATGTCTTGCAATCGATTCCTCAAAATGATTCTTATCCATATTTTCTCTGTATCTTTTTTGATTCTTTTTTTGTTTAATCTCATGAACCAAAGAAATCCTTATGGTTTGATACATAATAAATTCTACATTATGTTTTACAGGTATACGAACTGGTTCGATAATAAATATTCCCTCTTTTAGGATTTTTGAAAGATTCAAATCCCGGATTAGCATTGGATCCAGAGTTAACTCCTCCTTCTTAATAAAGCCGAAACCAAACTTTGTTGTCATTCTGCTTTCCTTTTCCCATTCAAGTACGGACAGCGCATAATCGAATAATTCCATAGTCAAAGGACTCAGCAGCCATTTCAATTGCAAAGCAAAAGATCCTTTCATGAACGCATCTAAGTCTATTTCCCAAGTCCAAATGCTTTTGGGTTGATTTTTCGTTTTACCCATTTTCATATCTGATTTCGTATAAAGTTCTTCCATAAATTTTTGTCGGTTTGAGAGAACAGATTCGGGGTTCCCTCGGTTTTGGGCATCTGATGCGAGATCTCTTTGACCTATGGTTTTTTTTTCTTCTTGATTCTCTAATTCAAAAGATTTTTTTTCTTTTTCATTTGATAGTATAAGATCCCCTTTTTTATTTTTAGTGATATTTTGATTTTGACTAACATCTTCATTAAAATTAAAAATAAGTGAATGAATTGGTATAAACCCGGGTTTCATTTTATATACATTAAAAAATAACTCAAATTGTGGGAATAACCAAGGTATCGGCTTCGATACAGGACGATTTAGTCTTTCTTCATTCATTCCCATCCAATCAAAAGGGTTTCTTTTCTTTTTTTGATTGGATGGGTTGATTTCTTTATCTTTATTAATTTTGAGATAAAAAAGACCTTTCGTATCAAAATATTTTCTATCTGGATTTTTTATATACATAAAATAATCTTTTCTTATAAAATTAGTAATAGGGATACTCCCCCCCATATCAACAAATTTCGGTTTATGTATGTTGTAATTATATGAGTCCTTCTTATCTTCATAATAAATCGATTGATATGCTAAAAGATCATATCTATACATTTTTTGAAAATGATCGTTTTTATTTAGCAATAACGAAACCTTTTCCTCTCTTTCAGATGAATCCCGTTTGATTAAATTTGGATTTTCAACCCTACAATGTTGATTGACTCTATTTCGCCATTTTTGCGGTACTAATTTAGACCATTTTAGCTCAGATAAATCGTACGGATAATGACTCTTTAACCAATTTTTCCATTGATTCATTCCAGAATTCTGAAGTTTCTTATGCTTTAATTCGGAAGAAATTATTCCTTGTCTTCGAAAAGAATCTTTTATTTCATTCTTAAGAAATAAAGATGCTCCGTCATATTGAAGGACAGATCTTAACTTATACAAGTTAATAACCTGGGTTTGTGATAATTTGTAAAATACATAGGCCTGTGACACTAGGGATAATTTAAAAGAAACCGCCGACTTCGTCTGAATCTTATGACGAATACGAGAAGGTGAAAGTTTTTTTTGTATAGTTGAAATACGCTCAATTATCTTTTTATCTTTTGTATCAAAAATCGATTTTTTTTTGAATTTACGAAAAAGTTTTATAATGATCATGGGCCTATAAAGACTATTAGTAAGACGATTAATGATATATGGAAAGCTCTCTAGAAGGATATCCGTGTATATCCTTTCCACGATCCATTTTATAAAATAATGTGATTTACGGATTAATCGATCATTTCTTCTTTTTAATATCTGAAAAGTCTTTTTTAGTGGTGCTAATTTTTGAGCACCATAACGTGTTTTGTTAGGACTAATATTTATCGTTAGGGTTCGAAATCCATTTTTCTTGTCTTTTGTAATTCTTTCTATTTGATTTCTGATTGTGCTTGTTCTATCAGTCAGATCTTTCATTTTTATTTCTGTCAGTGAATAATTTGTCCAATCCATAGATCGGGTTTGAATGGCTGATTCATGAATAATCTGATTATTGATTATAGAATCTTTTTTTATTTCACTCGAATCCTCTCTCCATTTTTTTGGTTCTTTTTGGACCTTTAGAAACAAAAATTGGGTTCTTTCTTTGAAACTTTTTAGAACTCGAAAACTCCATTTTAGAATTGTTTTTTGGAGTTTTTTCAAAGGGGGTCCAAAATAATAACAAAACAAAATACCAAGTCCTACGAGAGGAGAACCAAAAGGACGGTCAGTTTCCAGTCCCCAAATCGTTAAAAAAGCAGCAGGACTTTCCTGCTTTGGATTTGGATCCCTACGAGAAGGTCGTATCTTAGATCGGTGCCAAGGTTTCAGACGGAAAGGAAATCGTATCATTATTTGTATACCCTCTGTGGCCCAGTTTTTAGGAAAAATTCTGTTTCTTCCTGGTTCTAGTAATGGCATACCATTATAGGTGCATATAACATACACCTCTTTATTCATCTCCCTTATATCCTGCTCCCACTCGGACTCTTGGCGTAATAAGAAACGGACAATCTTTTTAGCTAGTATCAATGAAGGTAATACAATAGATTGTCTAAGCCTCGACTGAATTAGTAAAATAAAAGCTCTTATTCCATGAGCATAAATAAGGATATCATAGAGGTCTGATATTCTTTCTCGTGTCCTTTCTATTCGTTCCATTTCCGTCTGCCCGTCCCGCCCCTTTTCCATTTCATTGACTTCTTTTTTAATTTCTTCGTAGCTTTTGTTTTCCTCCATGTATATTTTTTTTTGTTTTTTCAACCTCTTTATTCTTTTTGCTACGCTTCCTTTTATACCCTTTCTAAAAATGTCTTGTATTAGGTCGGAAATCTCAATTACTGATAATATGAATGGTTCGAAAAGAACATCCCAAGAAAATCCTACTCTGTCGAAAAAAAGTGGGGAATACGGATATAAGGGAAACATTTTCCCCGTAAGGGTTTTACGTCTTTGAACACGCATAGAGCCTGTGATTATGTCTCGACGAAAATCCGCTTCATAGGGATAATCTATCATATACACTTCTTCATCAGGCTTCGTTTTGATACTAGGGTCGGCATTCTCTGGACCCCGCGTAAAAAGAACTATACGTTTCGCTTTCCTCGAGCGAATTTGATGATCTATTATCCATTCTTCCCCCTCTTCCGTTGTTGCTGTTTTTCCGAGTTGTTCTACCTCGCTGAATAATTTGTATGACCATCGGGGGACTTTTTTATTTATTCCAATCGATTTTTTTCGAGTTGTTTTTTCCATGGGAGGAATTATGGCTGTATCGCATATTGTTTGAATGATGGGATCAATTATGACTCTTTCGATTAAAAATTTCAAAACTTTTTCTGGATCTTCTGAATCAATTCGTATTTGTTCCGGAAATAAAGAAATTCCTTTCAAATTTGATGTTGATTCTTCAGCAAATTCATCGATTAAAAGACTCAATTCTCTTGCTAATGATTTTTTATCCAATGTATATATTTTCTGTCCCAATTTCTCTTCCAATTTCTGGTCCAATTTCTGGACCAAATTCTCTTCCAATGTAGCTATTTTCCCTTCCAATTTCTGGTACAATTCTTCAAAATTATGAACATTAAGTTCCTTACCCGTAAAAAGAAGGATACTATGAACTTTATTGAGTTTATTTAGAAAATTTGTCTCTATCGAATTTTTGACTGCAGTTTCATTTAGGATTGAAGGTAAATAAAATTTTTTAATTATTCCCCGATAGGATCCGTTTAAGAGAGGATCATATATTTTAGGCAAGTATTCTTCTTTAGTTTTATTATTGCATAATCGAGTCTTTTTTTCGAGTACATCCAGATAAGGAGATCCTCTGTCTAGGGCTTCCATTCTATCTCTAAACTCGTTCCCTAGGTTCCTCCATTTTTTTTCGTTGGTATAAATCCAACAATAATAATTATGCAGTTCATCATAGAAGAATTTATCCAGTTCATCACAGACGCATTTTTTTGTTGTAAAAAAATAAAAATACATTTTTTGTCGTAGCATTTCAAAAAAAGCCGATAAACTGTATGGATATGTAAAAGAAATTCTTCGTTTTCCATCACTTTGACATGTATAAAAAAAATATTGTGACATTTCATTTCTTACAGTATGTTCGAATCGATAATTTTTTATATATCGCAATGGACGATTCCATCGTTTATAGTCGAAAAGAAGACTTACAGGGGGTTTTTCAAACCAGAAGGGGTCTTTATCTTCTTCTTTTAAGTGAAAGTGGAATTCATCCTTTGTTTTGTCCTTTCCATTCACTCGGATCCTTTCCGTTTCATCGATTTTGTCCGGATCCTCCCTTTCTTCCGAAAAAAGGGAAGGAGAAGAATATTCTTCGGTGAATCCCTCTTGTTCCTGTTTAGTCCCCTTCGTTTCGAAAGTTGTTTCTATTTCTACATCTCTTTCTTTCTCACTTCGCCCCCTTTCTGTCGTTTTTGAGGTTTCGTGCAGTTTCCTACTAAAAATGGGTGACGGCATTCTGCCTAAAGAGTAGACACAGCTAATAAATAAGAGAATACTAAAGATTCGATCCATAGAATCTATCAAGTCTAAAACAAAGTACTTCAATTCTGACACAAGGTACTTCAATTCTGACACAGAGTACTTGTACTTCTTATACCTCTTAGATCGAATAATTCTATTAATGTACTTATTCGATCGAATAGGTACATTAATTGCTCGAATAAGTACATTAAGAAGGTACGTATTCGATCGAATAGAAAAATTTTGCCGTATCCAGACTAATACCAAGCCAACACATTTCATGAATAAAATGTGACCAATTAACCAACCAACAAAACTACTTGTTACAAATAACATCTTGTTGTTGCATCGAAACATATAAATGTTGACTAATCTGGCTAACATTGAACTTGGTAAAACGAAATGGTTGAATAATTGAAAAATGAGATTATTCAGGAATACACATTGAATGCTGAGATTACGCATTGAATTTCTGGTAGTAGATCCATAATCAAAATGATTGCTCCAGAAGAAATTAAACAAAAGATAGGGTAGAGCTAGGAAAGTTATTGTATGAGGTCTACCCAATGCTAGATGCAGAGGCGTATAATAGATCGATATGAACATCATGAGCTGTCCCATAATAAAACCGGTTGTTGCTGCTACCTTCTTCTCGGTTCCTTCTTCTCCTTCTTCCATAACCAGAGTTCGGAGAAGGACGAGATAGGAGGGCCCTATGGAGAATGTGGTCAGAAATCCATAATAGAGTCCGACCACAACGACCGAATTGACTATCTTCATGCATAAGTTACCTGGTAGAAAAAAAATCATGACAAACCCCCTTTGTGATTTTGCAATTTCTGAATTATGATTATTATATAATAAGTTTTTACCTTCTTATTATAAGATAATCTTTGACCTTATTATTTGACCTTATAAAATTTTATAATTCTATTATTTATTTTATTCTAGATAGAAATAGAAAGAGATAGACTAGAAACGAGATCTCTTATGTCAATGACACAAAACAGATATTAACTGAATGTAATTGGGATATGGATGGAATATAATGAAATAGAGCCCCTTTGAGGTTCCCTATGAAATGCGGCATGGAAGGGAGCCACTACGAAGAAGTTTCGGGAGTTACGAAGGAAGCTTCGAGCTCATATGGGTCATGGGTTGAGAACGGGAATTTAACTCTATGAGATCAAATCCCCCGTTGTTCCTCAGTAGCTCAGTGGTAGAGCGGTCGGCTGTTAACTGACTGGTCGTAGGTTCGAATCCTACTTGGGGAGATTTTATTCGTTCTGAATTAAAGAATTCAGAATGAGAATGAAAGGGCTCGCTTTGACCGTTAAGAGTACCCGTTTCCTGTCTTCGTTTCTATTGTATTCTATCTCATCGTATGAGATTCTGTTCTGCGATATTTGAGAACCTCCGTCAATACCTCGATGTAGGTCCGGGATAATCTTTTGTTCCATAGTCCTGGGGCTATTTACAACTAGCCAATTAAGAATTCTCGGATGTACTAGTACTATAGGAGTGCATCAAAGATGGAGTCATCGATTCTCCCGAGAGGCTACAATTACCGCGAGCAAACATAAAACATATTAATGACCAGGAACGCTTTTTTGCTATGCTACTAATACTTGTACTTGCTCTGCTATTCTGCCCAAGCCTGGCTGAGGAAGAGTTACGGGACGTAAAACAAAAAAGTATGCTGCCGGCCGGCGGGCTGGGCATGCTATATTTTAAAATTGCCTCATTCACGATAAGACGTAAAAAAAAGGTAAGGCCCATTCCATTTCGACAAAAGACCCACACCCAAGTTCCATAGCTTTGGGTCCGCTATCCCGATCATGATTTTCCTATCCCCGGAGGGATAGGTCCTTCCAAAAGGGGAAGGTTGTGGGCGAGGAGGGATTCGAACCCCCGACACCGTGGTTCGTAGCCACGTGCTCTAATCCTCTGAGCTACAGGCCCCACCCCGCCTCCACTGGATCTGTTCCCGGGAGTATCCTCAAAAAAAAAGTAACCTTTCCTCTCCCCAGCCATTTCGGGTTAAGAAGATGTGAAAGGGCGTTTCTATCTATAAGAATGGTGCGTTCCGAGGTGTGAAGTGGGAGAGAGGGGGTGTCATAATTGGGGTTTTGAATAAGACGACCCTTTTAAAAAGTAATAAGAATGAGAGGTGTTAAGCTTTTTATCATCCTGGCGTCGAGCTATTTTTCCGCAGGACCTCCCCTACAGTATCGTCACCGCAGTAGAGTTTAACCACCAAGTTCGGGATGGATTGGTGTGGTTCCTCTACGCCTAGGACACCAGAATATCGAACCACGAACTAAGAACTAAGAAAGGCATGAGAGAAAATTGGCTAGTGATTGTGAGGCCCCAATTCTTGACTGGAGGGGACACCAAAGGCCTCTGCCCTTCCATCCCTTGGTTAGATATAGAGGGAGGGCAGGGCTTTTGGTTTTTTCATGTTGTCAAAGAGTTGAACAATGGTTTTTTCGTATTGTCAAAGAGTTGAACAATGAAAATAGATGGCGAGTGCCTGATCGAATTGATCGGGTCATGTAGGAACAAGGTTCAAGTCTATCGGTCTGTTAGGATGCCTCAGCTGCATACATCACTGCACTTCCACTTGACACCTATCGTAATGATAAACGGCTCGTCTCGCCGTGACCTTCTCTTGAATTCTCAAAACTTCTGTCGCTCCATCCCCGCAGGGGCAGAGAACCCGTCGCTGTCTCGGCCGTGCTGCCGGAGGCTCTGGGGAAGTCGGAATAGGAGAGCACTCATCTTGAGGTGGGCTTACTACTTAGATGCTTTCAGCAGTTATCCGCTCCGCACTTGGCTACCCAGCGTTTACCGTGGGCACGATAACTGGTACACCAGAGGTGCGTCCTTCCCGGTCCTCTCGTACTAGGGAAAGGTCCTCTCAATGCTCTAACGCCCACACCGGATATGGACCGAACTGTCTCACGACGTTCTGAACCCAGCTCACGTACCGCTTTAATGGGCGAACAGCCCAACCCTTGGAACATACTACAGCTCCAGGTGGCGAAGAGCCGACATCGAGGTGCCAAACCTTCCCGTCGATGTGATCTCTTGGGGAAGATCAGCCTGTTATCCCTAGAGTAACTTTTATCCGTTGAGCGACGGCCCTTCCACTCGGCGCCGTCGGATCACTAAGGCCGACTTTCGTCCCTGCTCGACGGGTGGGTCTTGCAGTCAAGCTCCCTTCTGCCTTTGCACTCGAGGGCCAATCTCCGTCCGGCCCGAGGAAACCTTTGCACGCCTCCGTTACCTTTTGGGAGGCCTACGCCCCATAGAAACTGTCTACCTGAGACTGTCCCTTGGCCCGTGGGTCCTGACACAAGGTTAGAATTCTAGCTCTTCCAGAGTGGTATCTCACTGACGGCTCGGGCCCCCCCGGAAGGGGGCCTTCTTCGCCCTCCACCTAAGCTGCGCAGGAAGGGCCCAAAGCCAATCCCAGGGAACAGTGAAGCTTCATAGGGTCTTTCTGTCCAGGTGCAGGTAGTCCGCATCTTCACAGACATGTCTATTTCACCGAGCCTCTCTCCGAGACAGTGCCCAGATCGTTACGCCTTTCGTGCGGGTCGGAACTTACCCGACAAGGAATTTCGCTACCTTAGGACCGTTATAGTTACGGCCGCCGTTCACCGGGGCTTCGGTCGCCGGCTCCCCTGTCATCAGGTCACCGACTTCCTTGACCTTCCGGCACTGGGCAGGCGTCAGCCCCCATACATGGTCTTACGACTTTGCGGAGACCTGTGTTTTTGGTAAACAGTCGCCCGGGCCTGGTCACTTCGACCCCCTTTGTGAGGAGGCACCCCTTCTCCCGAAGTTACGGGGCTATTTTGCCGAGTTCCTTAGAGAGAGTTGTCTCGCGCCCCTAGGTATTCTCTACCTACCCACCTGTGTCGGTTTCGGGTACAGGTACCCCTTTGTTGAAGGTCGTTCGAGCTTTTCCTGGAAGTATGGCATGGGTTACTTCAGCGCCGTAGCGCCTGGTACTCGAACATAGGCTCGGGGCATTTTCTCTACCCCTTCTTACCCTGAAAAAGCAGGGTCACCTTGCATCCTTGAACCGATAACCATCTTTCGGCTAACCTAGCCTCCTCCGTCCCTCGGGACCAACAAGGGGTAGTACAGGAATATTCACCTGTTGTCCATCGACTACGCCTTTCGGCCTGATCTTAGGCCCTGACTCACCCTCCGTGGACGAACCTTGCGGAGGAACCCTTAGGTTTTCGGGGCATTGGATTCTCACCAATGTTTTCGTTACTCAAGCCGACATTCTCGCTTCCGCTTCGTCCACCGCGGCTCGCGCCGTTGCTTCCCTCTAAGGCGGAACGCTCCCCTACCGATGCATTTTTACATCCCACAGCTTCGGCAGATCGCTTAGCCCCGTTCATCTTCGGCGCAAGAGCGCTCGATCAGTGAGCTATTACGCACTCTTTCAAGGGTGGCTGCTTCTAGGCAAACCTCCTGGCTGTCTCTGCACCCCTACCTCCTTTATCACTGAGCGGTCATTTAGGGGCCTTAGCTGGTGATCCGGGCTGTTTCCCTCTCGACGATGAAGCTTATCCCCCATCGTCTCACTGGCCGACCTTGACCCCTGTTATTTGGAGGTCATATCTAGTATTCAGAGTTTGCCTCGATTTGGTACCGCTCTCGCGGCCCGCACCGAAACAGTGCTTTACCCCTAGATGTCCAGTCAACTGCTGCGCCTCAACGCATTTCGGGGAGAACCAGCTAGCTCTGGGTTCGAGTGGCATTTCACCCCTAACCACAACTCATCCGCTGATTCTTCAACATCAGTCGGTTCGGACCTCCACTTAGTTTCACCCAAGCTTCATCCTGGTCATGGATAGATCACCCAGGTTCGGGTCCATAAGCAGTGACAATTGCCCTATGAAGACTCGCTTTCGCTACGGCTCCGGTGGGTTCCCTTAACCAAGCCACTGCCTATGAGTCGCCGGCTCATTCTTCAACAGGCACGCGGTCAGAGCCCTATGTGCTCCTCCCACTGCTTGGGAGCTTACGGTTTCATGTTCTATTTCACTCCCCGATGGGGGTTCTTTTCACCCTTCCCTCACGGTACTACTTCGCTATCGGTCACCCAGGAGTATTTAGCCTTGCAAGGTGGTCCTTGCTGATTCACACGGGATTCCACGTGCCCCATGCTACTCGGGTCAGAGCATAAGCTAGTGATGCTTTCGGCTACTGGACTCTCGCCATCTAGGGTGCAGTACTCCACCGCTTCGCCTAGCAGCACGACGCTTGTATTGCTCTCCCACAACCCCGTTTTCACGGTTTAGGCTGCTCCCATTTCGCTCGCCGCTACTACGGGAATCGCTTTTGCTTTCTTTTCCTCTGGCTACTAAGATGTTTCAGTTCGCCAGGTTGTCTCTTGCCTGCCCATGGATTCAGCAGCAGTTTGAAAGGTTGACCTATTCGGGAATCTCCGGATCTATGCTTATTTTCAACTCCCCGAAGCATTTCGTCGCTTACTACGCCCTTCCTCGTCTCTGGGTGCCTAGGTATCCACCGTAAGCCTTTCCTCGTTTGAACCTCGCCCTTAACTTTAAGGCTATGCCATCCTAAGGTGCTGCTAAGCTAAATGGAAGGATCTTATCAACGTCCATGAATGAGAAATCATAGATCGAACCGCCGAGTCGGAAAAATTGGGTGCTATCATATAGCTTTGTATCGGCTAAGTTCACAAGTTGGAGATAAGCGGACTCGAACCGCTGACATCCGCCACAGGGTAAACCACCGTCTCTCAGGCCCCTCGGCTGATTCTACCATAGAGGCTGACGATAGACAATAACTCCCCCCCGAACACAGCTTACAACTTTCATCGTACTGTGCTCTCCAAAGAGCAACTCTTCTCAAAATCTCAAAAGGGGCTGAGTTGGAATCCAATTCGAACTAAGGATTCTTGCGGTTCCGGAGGATCCAGCTACAGGAGAACCAGTAACAGAGAGCTTTCCCCCCCTTTCCGCCCAACTCTTTGGTCTTAAGAATGCTGGTTTTAAGAATGAGTGATTGCCCTTCTCCGACCCTTACTGCCCAACCGGAGAGTGGACAGCTAATGCGTTCCACTTATTGAACAGGGTTCTATGGTCGGCCCGTGACCCCTGGATGCCGAAGGCGTCCTTGGGGTGATCTCGTAGTTCCTACGGGGTGGAGACGATGGGGTCGGTCCATGGATTTTCCTTCCTTTTGCCGCATTTCGCTCAAAGGGTTGAAGGGAGATAGTGCATCAGGCTGTTCGCAAGGGCCAACTTGATCCTCTTCCCCAGGGATCCCAGATTAAGGAACCCTAGGAGAGCCGCTGACTCCAACTACGGTCCATGTACGATCCATACTAGATCTGACCAACTGCCCATCCTACCTCCTCTACGTTCTTGACAGCCCATCTTTGTCTCAGTAGAGTCTTTCAGTGGCATGTTTCGGTCCTCTTCCCCATTACTTAGAAAAAGTGAGCCACCGGTTCAGGTACAAGATACTATCATTACCGCCTGGACAATTAGACATCCAACCCGTAATCGCAACGACCCAATTGCAAGAGCGGAGCTCTACCAACTGAGCTATATCCCCCCGAGCCAGGTGGAGCATGCATGAAGGAGTCAGATGCTTCTTCTATTCTTTTCCCTTGGGCCATCCTGGACTTGAACCAGAGACCTCGCCCGTGAAGTAAATCATCGCACCTACGGTCCAACCAATTTGGAGAGAATCAATAGATTCCTTTTCGGGAGCGATTCATCCTTCCCGAACGCAGCATACAACTCTCCGTTGTACTGCGCTCTCCAAGTGTGCTTGTTCGCTCCTTATTACTTCTTACCGTGGCAAGTCTTTGTGAAATAACCCCCATGGGAAGAAAAAAGAAGGCGTTAAGAGACCCTCCTGGCCCAACCCTAGACACTCTAAGATCCTTTTTCAAACCTGCTCCCATTTCGAGTCAAGAGATAGATAAATAGACACATCCCATTGCACTGATCGGGGGGCGTTCGTAGTGACTGAGGGGGTCGAAGACCAAGAAGTGAGTTATTTATACCAAGCATTCTTCTTACGGCTAGATCCAATCTCCTGGTCCCTGCGGAAAGGAAAAAGAATTTAAAGTTCTTCCTTTCAGGAAGGGAGGATTAGGGAAATCCTATTGATTGCAGCTTTCTCCAGACCTCCGGGAAAGCATGAAAAAAAAGGCTCGAATGGTACGATCCTTCCGTCACCCCAGAATGAAGAGGGTGATCTCGTAGTTCTTGGTCTGTGAAGATGCGTTGTTAGGTGCTCCATTTTTTCCCATTGAGGCCGAACCTAAACCTGTGCTCGAGAGATAGCTGTCCATACACTGATAAGGGATGTATGGATTCTCGAGAAGAGAGGAGCCGTAGTGGTCCCCCCCGGACCGCCCGGATCCCACGAGTGAATCGAAAGTTGGATCTACATTGGATCTCACCTGAATCGCCCCATCTATCCTCCTGAGGAGAAGTTTGGTTTCAAACCCCGGTTCGAACAGGAGGAGTACGCCATGCTAATGTGCCTTGGATGATCCACATCTCAAGGTCAGGCGCGGATGGGCACATTGAACTATCCATGTGGTTGAGAGCCCTCACAGCCCAGGCACAACGACGCAATTATCAGGGGCGCGCTCTACCGCTGAGCTAATAGCCCGTCGTGCGGGCCCCCGCTGGGAGGCCCGCTATGCCAAAAGCGAGAGAAACCCCATCCCTCTCTTTCTTTTTTACGTCCCCATGTCCCCCCGTGTGGCGACATGGGGGCGAAAAAGGGGGGATCCTATCAACTTGTTCCGACCTAGGATAATAAGCCCATGAGCTTGGTCTTACTTCACCGTCGAGAAACGAAAGAAGACTTCCATCTCCAAGTTTCATCCAGGCGTCGCTCGCTTCTTTTTGGGTGTGAAGCAGTGTCAAACCAAAATACCCAACAAGCGTTAGCTCTCCCTGAAAAGGAGGTGATCCAGCCGCACCTTCCAGTACGGCTACCTTGTTACGACTTCACTCCAGTCACTAGCCCTGCCTTCGGCATCCCCCTCCTTGCGGTTAAGGTAACGACTTCGGGCATGGCCAGCTTCCATAGTGTGACGGGCGGTGTGTACAAGGCCCGGGAACGAATTCACCGCCGTATGGCTGACCGGCGATTACTAGCGATTCCGGCTTCATGCAGGCGAGTTGCAGCCTGCAATCCGAACTGAGGACGGGTTTTTGGGGTTAGCTCACCCTCGCGGGATCGCGACCCTTTGTCCCGGCCATTGTAGCACGTGTGTCGCCCAGGGCATAAAGGGCATGATGACTTGACGTCATCCTCACCTTCCTCCGGCTTATCACCGGCAGTCTGTTCAGGGTTCCAAACTCAACGTTGGCAACTAAACACGAGGGTTGCGCTCGTTGCGGGACTTAACCCAACACCTTACGGCACGAGCTGACGACAGCCATGCACCACCTGTGTCCGCGTTCCCGAAGGCACCCCTCCCTTTCAAGAGGATTCGCGGCATGTCAAGCCCTGGTAAGGTTCTTCGCTTTGCATCGAATTAAACCACATGCTCCACCGCTTGTGCGGGCCCCCGTCAATTCCTTTGAGTTTCATTCTTGCGAACGTACTCCCCAGGCGGGATACTTAACGCGTTAGCTACAGCACTGCACGGGTCGATACGCACAGCGCCTAGTATCCATCGTTTACGGCTAGGACTACTGGGGTATCTAATCCCATTCGCTCCCCTAGCTTTCGTCTCTCAGTGTCAGTGTCGGCCCAGCAGAGTGCTTTCGCCGTTGGTGTTCTTTCCGATCTCTATGCATTTCACCGCTCCACCGGAAATTCCCTCTGCCCCTACCGTACTCCAGCTTGGTAGTTTCCACCGCCTGTCCAGGGTTGAGCCCTGGGATTTGACGGCGGACTTAAAAAGCCACCTACAGACGCTTTACGCCCAATCATTCCGGATAACGCTTGCATCCTCTGTCTTACCGCGGCTGCTGGCACAGAGTTAGCCGATGCTTATTCCCCAGATACCGTCATTGCTTCTTCTCCGGTAAAAGAAGTTCACGACCCGTGGGCCTTCTACCTCCACGCGGCATTGCTCCGTCAGGCTTTCGCCCATTGCGGAAAATTCCCCACTGCTGCCTCCCGTAGGAGTCTGGGCCGTGTCTCAGTCCCAGTGTGGCTGATCATCCTCTCGGACCAGCTACTGATCATCGCCTTGGTAAGCTATTGCCTCACCAACTAGCTAATCAGACGCGAGCCCCTCCTCGGGCGGATTCCTCCTTTTGCTCCTCAGCCTACGGGGTATTAGCAGCCGTTTCCAGCTGTTGTTCCCCTCCCAAGGGCAGGTTCTTACGCGTTACTCACCCGTCCGCCACTGGAAACAACACTTCCCGTCCGACTTGCATGTGTTAAGCATGCCGCCAGCGTTCATCCTGAGCCAGGATCGAACTCTCCATGAGATTCATAGTTGCATTACTTATAGCTTCCTTGTTCGTAGACAAAGCAGATTCGGAATTGTCTTTCATTCCAAGGCATAACTTGTATCCATGCGTTTCCTATTCGCATGGAGTTCGCTCCCAGAAATATAGCCATCCCTAGCCCCTCGCGTCAATCCCACGAGCCTCTTATCCATTCTCTTTCAATCACGGCGGGGGAGCAAGTCAAAATAGAAAAACTCAAATTGGGTTTAGGGATAATCAGGCTCGAACTGATGACTTCCACCACGTCAAGGTGACACTCTACCGCTGAGTTATATCCCTTCCCTGCCCCCATCGAGAAATAGAACTGACTAATGCTAAGGCAAGGGGTCGATAAACTCAACGCCACTATTCTACTATTCTTGAACAACTTGGAGCCGGGCCTTCTTTTCGCACTATTACGGATACGAAAAGAATGGAAAAATTTGGATTCAATTGTCAACTGCTCCTATCGGAAATCGGATTGACTACGGATTCGAACCATAGCACATGGTTTCATAAAACCGTACGATTTTACCGATCTAAATCAAGCGGGTTTTACATGAAGAAGATTTGGCTCAGCATGTTCTATTCGATATAGGTAGGAGAAGAACGCGACTCGGTATTAAAAAAAGTAGAGGAAGCAGAACCAAGTCAAGATGATACGGATCAACCCCTTCTTCTTGCGCCAAAGATCTTACCATTTCCAAAGGAACTGGAGTTCCATCTCTTTTCCATTTCCATTCCAGAGTTCTTATGTGTTTACAAGCCCCTTTGAGACCCCGAAAAATGGACAAATTCCTTTTCTTAGGAACACATACAGAATTCGTTACTCCAAAATGGATAATGCTAACCCCACCATTAACTTAACTACTTCATTTTGGAATTTCATAGTAATAGAAATACATGTCCTACCTAGACAGACTTTGTAACTTGCTATCCTCTTGACTAGCAGGCAAAGATTTACCTACGCGGAAAGGATGATTCATTCGTATCGACATGAGAACTACGTTGCATTGCCAGAATCCATGTTGTATATTTGAAAGAGGTTGACCTCCTTGCTTCTCTCATCGTACAATCCTCTTCCCGGCGAGCCCCCTTTCCCCTCGGTCCACAGAGACAAAATGGAGGACTGGTGCCAACAGTTCATCACGGAAGAAAGGACTCACTGAGCCGGGATCACTAACCAAGACTAATCTAATAGAAAATACTAATATAATAGAAAAGCACTGTCTTTTCTGTATACTTTCCCCGGTTCTGTTGCTACCGCGGGCTTTACGCAATCGATCGGATCATATAGATATCCCTTCAACACAATATAGGTCATCGAAAGGATCTCGGAGACCCACCAAAGCACGAAAGCCAGGATCTTTCAGAAAATGGATTCCTATTCGAAGAGTGCATAACCGCATGGATAAGCTCACACTAACCCGTCAATTTGGGATTTTCCTTGGGAGGTTTCGGGAAGGAATTGGATGGAATGTAATAATATCGATTCATACAGAAAGTTCTCTATTGATTTAAACGCTGTACCTATGGGATAGGAATAGAGGAAGAGGAAAAGCCGAAGATTTCACATAGGACTTTTGATCGAAAAATGAAAATCAATCTGATTTATTTCGTATCCCTCACTCAATGAGAAAATGGGTCAGATTCTACAGGATCAAACCTATGAGACTTAAGGAATTATGGAAGGGAATAAAAAAAGATAGGGAAAAAAAAGTAAAAAGTAGAAGAACCCAGATTCCAAATGAAAACAAATTCAAACTTGAAAAGGATCTTTCTAATTCTCGAAGAATGAGGGGCAAGGGGATTGATCGAGAAAGATCTCTTGTTCTTATTAGAAGATCGTGATTGGATCCGCATATGTTTGGTAAAAAGAAGAATCTTCTCCTTTGAGAATAATAAAAAGTGGAACGTGTTCAATTGGAACATGAAAACATGACTGAATTGGTCCTAGTTACTCTTCGGGACGGAGTGGAAGAAGGGAGGAGATTCTCGAACGAGGGATCCAATGACTTCGAAAGAGTTGAACGAGGAGCCGTATGAGGTGAAAATCTCATGTACGGTTCTGTAGAGTGGCAGTAAGGGTGACTTATCTGTCAACTTTTCCACTATCACACCCAAAAAACCAAACTCTGCCTTACGCAAAGTTGCCAGAGTACGATTAACCTCTGGATTTGAAATCACTGCTTATATACCCGGTATTGGCCATAATTTACAAGAACATTCTGTAGTCTTAGTAAGAGGGGGAAGGGTTAAGGATTTACCCGGTGTGAGATATCACATTGTTCGAGGAACCCTAGATGCTGTCGGAGTAAAGGATCGTCAACAAGGGCGTTCTAGTGCGTTGTAGATTCTTATCCAAGACTTGTATCATTTGATGATGCCATGTGAATCGCTAGAAACATGTGAAGTGTATGGCTAACCCAATAACGAAAGTTTCGTAAGGGGACTGGAGCAGGCTACCATGAGACAAAAGATCTTCTTTCTAAAGAGATTCGATTCGGAACTATTATATGTCCAAGGTCCATAATTTCAGAGGTTTTCCCTGACTTTGTCCGTGTAAACAAACAATTCGAAATACCTCGACTTTTTTAGAACAGGTCTGAGTCAAATAGCAATGATTCGAAGCATTTCTTTTTACACTACACTATTTCGGAAACCCAAGGACTCAATCGTATGGATATGGAAAATACAGGATTTCCAATCCTAGCAGGAAAAGGAGGGAAACGGATACTCAATTTAAAGTGAGTAAACAGAATTCCATACTCGATCTCATAGATACATATAGAATTCTGTGGAAAGCCGTATTCGATGAAAGTCGTATGTACGGTTTGGGGGGAGATCTTTCATATCTTTCGAGATCCACCCTACAATATGGGGTCAAAAAGCCAAAATAAGTTATTTTAGCCCTTATAAAAAGAAAACCGATTCTTGAACCTCTTTCACGCTCATGTCACGTCGAGGTACTGCAGAAGAAAAAACTGCAAAATCCGATCCAATTTATCGTAATCGATTAGTTAACATGTTGGTTAACCGTATTCTGAAACACGGAAAAAAATCATTGGCTTATCAAATTATCTATAGATCCGTGAAAAAGATTCAACAAGAGACAGAAACAAATCCACTATCTGTTTTACGTCAAGCAATACGTGGAGTAACTCCCGATATAGCAGTAAAAGCAAGACGTGTAAGCGGATCGACTCATCAAGTTCCCATTGAAATAGGATCCACACAAGGAAAAGCACTTGCCATTCGTTGGTTATTAGGGGAATCCCGAAAACGTCCGGGTCGAAACATGGCTTTCAAATTAAGTTCCGAATTAGTGGATGCTGCCAAAGGGAGTGGCGGTGCCATACGCAAAAAGGAAGAGACTCATAGAATGGCAGAGGCAAATAGAGCTTTTGCACATTTTCGTTAATCCATGAACAGGATCTATATAGTAGACACCTAGATCCATGGATCCATACATCTCGATCGGAAAAGAATCAATAGAAAAAGAAAGAATCGGAATTGATCGATATATTTATTTCGAAACAAACGAAAAGGAAACGAAAGAGAAATCATGGATCAACTAAGCCCTCTCGGGGACTTGCTTAAGAAAAAATAAGCAAGAGGAATCTCATGGAAATACCATGGAATAGGGTTGGATCCTATTCGTGGAGATTCCCTAAATATTCCATTTCAAAAATAGAAAGTTCTAAACAATTGGGATTTTTTGGAGATTGGATGCAGTTACTAATTCATGATCTGGCATGTACAGAATGAAAACTTCATTCTCGATTCTACGAGAATTTTTATGAAAGCCTTTCATTTGCTTCTCTTCGATGGAAGTTTTATTTTCCCAGAATGTATCCTAATTTTTGGCCTAATTCTTCTTCTGATGATCGATTCAACCTCTGATCAAAAAGATATACCTCGGTTCTATTTCATCTCTTCAACAAGTTTAGTAATGAGCATAACGGCCCTGTTGTTCCGATGGAGAGAAGAACCTATGATTAGCTTTTCGGGAAATTTCCAAACGAACAATTTCAACGAAATCTTTCAATTTCTTATTTTGCTATGTTCAACTCTATGTATTCCTCTATCCGTAGAGTACATTGAATGTACAGAAATGGCTATAACAGAGTTTCTGTTATTCGTATTAACAGCTACTCTAGGAGGAATGTTTTTATGCGGTGCTAACGATTTAATAACTATCTTTGTAGCTCCAGAATGTTTCAGTTTATGCTCCTACCTATTATCTGGATATACCAAGAAAGATGTACGGTCTAATGAGGCTACTACGAAATATTTACTCATGGGTGGGGCAAGCTCCTCTATTCTGGTTCATGGTTTCTCTTGGCTATATGGTTCAGCCGGGGGAGAGATCGAGCTTCAAGAAATAGTGAATGGTCTTATCAATACACAAATGTATAACTCCCCAGGAATTTCAATTGCGCTTATATTCATCACTGTAGGAATTGGGTTCAAGCTTTCCCCAGCCCCTTCTCATCAATGGACTCCTGACGTATACGAAGGAGTGCGGTTCGTTCGAAAAAATCCTAGCTCTCTATCTATCGCCGAGATGCTTGGATTTTTCAAAACTCCATGGACATGCAGAAGAGAAATGCTATCCCCACTCGGACCAAGACATAACTTTTACTTGTTCAAATAACAATTAAGGTGAAGCAGGGTCAGGAACAACGAATCTCTTTATGATAAACAGATCCATTTTGCAAGTTCGTTATTACGGGTAGTTCCTACAAAGGATCGGACTAATGACGTATACAATACTTGAATTCTCGATGTAGATGCTACATAGTTGGTTCTCATCCTTCAGAGACTACGAGTGTAATAGGAGCATCCGTCGACAAAAGGATCACCCTAAGATGATCATCTCATGGCTATTGAGAACGAATCAAATCAGATGGTTCTATTTTTCAATCTTTCTGACTTGCTCCTACGGAACCAAGGTCGAAAAGATTGAAAAAATCAGTCATTCGCAACCACTGATGAAGGATTCCTCGAAAAGTTAAGGATTAGTAATCCTTTTTAGAAATCGAATGGATTCGGTCTTATACATACGCGAGGAAGGTGATCAAAAAAGAAAGAAGATGAGTTCTTCTTTCTTTTATCACTTAGGAGCCGTGCGAGATGAAAGTCTCATGCACGGTTTTGAATGAGAGAAAGAAGTGAGGAATCCTCTTTTCGACTCTGACTCTCCCACTCCAGTCGTTGCTTTTCTTTCTGTTACTTCGAAAGTAGCTGCTTCAGCTTCAGCCACTCGAATTTTCGATATTCCTTTTTATTTCTCATCAAACGAATGGCGTCTTCTTCTGGAAATCCTAGCTATTCTTAGCATGATAGTGGGGAATCTCATTGCTATTACTCAAACAAGCATGAAACGTATGCTTGCATATTCGTCCATAGGTCAAATCGGATATGTAATTATTGGAATAATTGTTGGAGACTCAAATGATGGATATGCAAGCATGATAACTTATATGCTGTTCTATATCTCCATGAATCTAGGAACTTTTGCTTGCATTGTATCATTTGGTCTACGTACCGGAACTGATAACATTCGAGATTATGCAGGATTATACACGAAAGATCCCCCTTTGGCTCTCTCTTTAGCACTATGTCTCTTATCCCTAGGAGGTCTTCCTCCACTAGCAGGTTTTTTCGGAAAACTCCATTTATTCTGGTGTGGATGGCAGGCAGGCCTATATTTCTTGGTTTCAATAGGACTCCTTACGAGCGTTGTTTCTATATACTATTATCTAAAAATAATCAAGTTATTAATGACTGGACGAAACCAAGAAATAACCCCTCACGTGCGAAATTATAGAAGATCTCCTTTAAGATCAAAGAATTCCATCGAATTGAGTATGATTGTATGTGTGATAGCATCTACTATACCGGGAATATCAATGAACCCTATTATTGCAATTGCTCAGGATACCCTTTTTTAGCTTCTGGAGTCTATTTCATCCCTCTTACTAACTGGAATCAAAGAATTTTACGATCTGTTCCGCCCAAAATGGGAGTGGGCTAGGGTTATGAACTTATAATCTGATGATCGAGTCGATTCCATGATTATAAGTTCATTCCATACCGGCCTAGGCCGGAAGAGGGTTATATAAATTCTCATTATGAGAAGGGTTCGTTCGAGCCTACCTAAATAGATACCCTATCTAAATAGATACTATATTTCCATATGGATCCCTACGTCCTTAGATTCCATTTCGGATTAGGAATAGGCGTAATCGGACCTTCTTTTTACATATCTCTCGTTATTTGATTTGGGACCCTATTCATCTCTTTGGGCTTCTATTGAATCGAGAAATAAGTTTGATTGTCCATCTTTTTGATATAGATAAGTATAGGGCATCCTCCGGAAAATGAAAATCCAAGCAATTGGATGTCCGACTCAGGCCTATATGACATGACCGAGCAATAGCAATACTCCAACACTCCACCTTTGTTATATATTCCATACATCACACTAGATAGATATCATATTCATGGAATACGAATCACTTTCAAGATGCCTTGGTGGTGAAATGGTAGACACGCGAGACTCAAAATCTCGTGCTAAAGAGCGTGGAGGTTCGAGTCCTCTTCAAGGCATAGAGAATGCTCATTGAATGAGCAATTCAATAAGAGATCTTGGAATTGGAATAAGTTCGGCAGCAGATCACGAAATCTTGGTGATCTTCTCTATCTAATGAGGGGGGAGTCCGCTTTGAAATCGTCCGCCCTGAACCCCCCCCCGAGTATATGCTTCAACAGGAATCACACAAGGGTAGATTGATACAATAGAAACCTCCGGTAAAATGCCCGCCCGTAACGTAACTCAGCAGAGAAATTACATAGTCCGTTTTAGGGATTGGCGACTTACCCATTCAGTGACTTTGGCACTGGACGCCCCCCCCAAAAAATGGGTACTTTCGGGTCGGGGGAATTCAAGAATAGACGCCTGTTGGCATTCCAGCCTCCCTTCTCCTTTCGGGGCCTATCCGAAAGAGAATCCAGTACTTCTTGGTCGTGAATATCTGAATGAATAGGACGAGCGACCCCGTGGATACCTTTGCTTCGGAACAAAACAATTCGGTCAACCGGAATGTGTATTATCCCTATAGGGTATTTTATTTAGTTATTCAGTCAAACCAATGATTCGTTATTGGAGCAGATAGCAACTTTCATCAGACATGCGCATTTTTTATTTTACAATGGATTTACATCTTTCATTAATGGAAATTTGTTTATGTAGTGAGTAATAGGCTCTGGTTGTTCGCTGTTCAAGAATTCTTGTTTAGGCCGTTCATACCATCCATACATAGTGTTTTGATCTAAGATTTCAATTCTTCCATGTTTCAGCAGTAGCATATTGTTCCATGGAGCTAAGGTCCGAAATGTGGAAAAAACAAGTATTTCCACGACTCTACCGCCCAGTCAATTCTGTTCCACTTAATCCCTCTTTCATGGCCACATATCTTTACGGCTAAAGAATGCGAAATCTTTCTCCTGTTACATGAATCCAATTTTCAGTTCATCCGGGAAAATCCATCTTTTTCGAAACAATGTCTTTGTCATTTGATCCAATAGCCTTCCGTTAGATAGGAACAGGTTTGATAAGTACTGATAACTCGCGGATTGAATATTAGAACGGAAAGATCTATTATATAATGAACTAATGTTTCTAAGCCGTCTCCGTCTCTGGCGATTAATAAAAAATTCGAAGTACTTTTCTTTCGCTTTCTTGCGAAACCCGCGTTTATATAGAGTCTCCCTTTGGGAAGTCAGAAGAAGCCCCTTTGACATCTCTTCATCTGCAAAGAATTCTCGATGTGAAAACAGAAAGACAGAAAGCTCATCGTTGAATATGTAAAAGAGTGGATCTCCAGGGTCCCAAATGAATTGGCCTTTTCGAAAAAACACTTGTTCTTTGGAAGATCTATCTCGTCCCGGGTACTCCATGGTTTCACTCTGCAAGAACTCCCAATCATTCTCTTGAAGCTCATCCTCTTCATCATATCCATCATCCCCTTCACCATAAAATGCATAATCAAAATATTCATCATTAACTTCATCAGAAATGATCGGCTTGCCCCGAAATGACCTGGCCCAATAGGGAAATTCCAATTCATTGGGCCTTTCGATCCAATCAAATAGAAAGCCCAAAGGTTGCCATATTCTAGGAGCCCAAACTATGTGATCGACTACATCCTCCGCTAACTGTTGCGGGTCGGTGCCTTCTGCCCATTCTTTAAACTCCGATTCATAGAGAAATCTACGATCAAAGATAGAACGAGATCCATTTTCCATCATCTCTAAGGGATTCCTTGGTTCGGGCCGAAGAAGCGAGGATCCCACCAGAGCGCCTTCTACTACTTCTAATAGGCCATCAACTAGATCAGAATCCGTCTCAACGAGTCTATAAGAAGTGATCCAAATTTTTTCATCGGGTCCGGGTAGAGACCAAAGATCTTGAGCGACCGATCCGGCAGAACAACTCAAAAGATAAAGAAGTATCGTTAATTTATTCATGCTCGTTCCAAGTTCGAAGAACCATTTGTACAAATAAGGATCCCCTTCGTAACATGATTGCTTCTTCATATAGATAGATATAGGATCTATAAGGCAGCAATTATTTATAAGTACATTTTGTGCAACAGCCCTTCCTATCTGATAGAAAAGGATCCCATGATCCGGAACCGGTCTTACATGGGCTCGCAACTCCCAAGTTTGTCTATGAAGAGCAAATCTAATTGTATTAGTGTCTATAATGGATTTCTTCTGTGTAATACTAATCGATAGGGCCTCATTGGTAATTGCTACAAGATCTCGTGCATTGTAACCCATGGCTATGGACCCGAATCCATATCCATTAGTATGGAACATTTTCTTTTCCAAGTGAAATCCCCTAGTATATGAAAGGGTGAAAACGTGCTTTCGTTGTTGTGGAATAAGAAGCCTTCGTATCTTAATGCATGTATTTAATTTATTCGGAGCTATTAGAGCGGGATCCACTTTTTGGGGAATATGAGTCGAAGCAATAACAAGAATATCTCTAGTGGACCGTCTTTCACTATCCCCGGAGAGAGAGTTCCATAATAAACCGAGGGACTCCGACTCATCCACATACAGATCATGAATGTTTGGAATCCATACTATGCAAGGAGACATTGTTCTTGCCAATTCGAATTGCAAGTTGATAGAAGCTAGGTCTATTTCCAACTCGACGATATACCTAAGTATCTCATCATCCACCGTATACTCCTCCCTCAGCTCCGGGTCCGAGTCCAAGTTCGAATAAATATAGTCACGATCATCAATATCGTCCCCATCTTTAAGCGCATACATATATTCCTTAGCAGGATCGCTATCATCATCAATACCACCAATATCCACATCATCAAGCGCTTCCGTATAGTCCTCAGGATCGAGATCATCAATAACTATTTTCAAATCCAGCTTGTTCAGAAATACCGTAATGAAAGGAAGATAGGAGTTTGTCGCTAGGGATTTGACCAAATAGGATCGTCCAGTTCCTATAGGACCTATCACTAAAATACCCCTCGAGGGGGATAGGGCTAGGCGGAACGAAAAGGGTTTTGGTTTTCCATGAGATGGGAAATGAAAACTATTAGCCCCACACGAGGTTTGTGAATAAGTGATTGTCTGATAATGAGCAAGGAATATCCGTCTTTCTGCTAAACAGGATGTATTGAACTCATAATTCATTAGATCCTTTTGATGAATGTCAACTAAGTATCGTAAGTAAATTGCTCCCGCTTGTTCAAACATTTGATAACCATAGTCACTCTTTACTAAATGATCAATATGAGTCAGACTCCGGAGAATTTGATCAATCCCTTTTTCTGGCCTTAAGGTGGAGAAATGAAACGAGTAAACTCTCTCTTTATCCAAAAACCAATCACAGGTCTCGATCCAGGATTCTATTTCATCATGAGTCTGAAACCTTTGTCCTTTTCTTATCCATGAATAGATCTCTTTACTTGTATGACTTAGCTGTCTTGTATTTCTCGAAAAAGTGATTCGATTGGTGGGATTTGGTATGATACTTATGAGATCGATGAGATTGAAAAAGATCTTCTGTATAAATTGGACCCCGGGACCACCACCAAATCGCGCAAAACCCAGTATTTCTGTTAGAAAATCTTCGGATTGTTCCCGAGCAACTAGAAAGAGATTCTTTAACCAGAAAGAATTCGGTTCAGGTTTAGGATACCCATCCACAAGTTTGGACACCTCAATCGTGTATGATGGAATCGTCAAAGATTTTATCCTCTCGAACTCTGTCTGTAACTCACTAGAGTCTAGAGAAACAGAGAAAAGAAGTACCTGAACGAGACATCCAGCAAGAAGAAGAAGTAAAAGGCTTGAATAGAGGAACTCCCGAACATTTGGCGAGCTCAGATGTGTCGATATCAACGGTGACTCATTATTTCGATGAATCATTTCTTCGACGCGAAGAAGCCTACGGAAACACTTCCACGAAATATCACTTGAAATCTCACTTATCGGTGCCCACAATCCCCACAATTTTAGCTTAAGAGCTCGCCATTTTAGCTTAAGAATTCGCCATGCTGATCTGTGCATAATATAATGAAAAACGGATACAAATTTGTGACTGCTACTTAGCATCGGCAATAGGTCTGAAAAAGCATCTAAAAATATAAAATTTAGATATTTGTACCCTGTCGAAGTAAAGAACCATGGCATATATGTTTGGAATAGATTCCATTTTGAGAGAGTTGAAAAAGCACTATCTCGTTGAAAGGTTCTATCCATCTGCCCTTTCTCAACGCCTTTCTTTAGCCAATTTCGCCAAAGACGCAATTTTTTACTCGTTTCGGATGATAAATATTTCTCAGAACGTGGAGTGTGAATCAAACCCATGTTTGAATTGAAATTGAGATACTGACGCAAGTTCTTCCTTTCTGAATCAGATAGATTCATATCTGAAAGAGGTTGACAATAAGTTCTTTCAAAATTGACCATTTCTTCCTCTGTTAGAGGTGTTCCAGAAATGTCTGCCATCGAGTAAATAGTTCTACGAACGAATCGATCGGATCGAATTGGAAAATGGAAAGATTTGTACAAGTTATACCGTTCGTTACCCCTTTGTGGAAAATCGTTAGGTATGAATATGTTAGATACCTGTGACTCGATTGGTGAAATAGTATCTCTCTCCAAAAAAGCATGTTTTTTTTTACCGACGCACAAAGAAAATTTTTTGTTGCGAATGAACAAGATATTGAGGAATTGTCTATACGTAAAATCATAATTCTTGATACGGGCCTTTTCCATAGAAAAAGGGAATCTTTTGTTACAATAGAAGAAGAAGTGATGTGGATTATTCAAGAATCGAAGTCGATTTGCTTTAGAAAAAGAAGATATCAATGAACTTCTATGAAATGCTTTTACGGGATTCAGCCAATTGTCTTGATCGAAGGATATCATTGAGAAGTAGGAATCCGTGTTATCAAAGGATTTCCTGCGATTCTTTCTAGTATGGGAGTCAACCATCCACTTTGGTATCTTATTGAACAAAAAGGGTGATAGTGTTCCTCCATTGATCAAGAATTTCGATTTTTGGGAAGTATCATGATCATCCGCTTTCCATTTTTTCAAATGAACGATTGGAAGACCTAGTGATTTTAACAACGGATTGCAGAGTTGATCATTCGGACCTTTCCATTCATAAATGTGGATCTCGGACCTATGAATGGGCATATTCCCTACACTCACAAAGAAAAAAGGAAGTGAGTTAGACAAAAAGAGAATCAGCTTTGACAATGACTTAGAAAATTTTTTTTTGTTGATAACCTTAGACCAATCAATCCAATATTGATTAATACGTAATCGATCGAAGACTACTTGAACTTGAAAACGGCTTTTCTGATCAGAAACGAAATGTTCCTGGAAATTATTGCTCCCGTTGAACCATTTGTATCTATATACCTCAGGATCCCGATTCATGGATCTCTCGCTTCGAGAAATCAAAATAAGAGAATCGAACCGTTTCTTCTGATTCTTTTTCAAATTCGATAAATGTTGGTTGATCCTATATTTCATTCTAGTTCTATGATTCAGAGTATCGTTTCCTATTTGATCCCTTTGAATTCCATATTCGAAGTTGCGATCGGATCTATTTATTAAAATGAAAAAGAATCGACTCAATACATTTATTATGTACCCATAAGTGCTATATTGTATTTGAATCAGATTTCGGATCAATATAGATTGATTGACTGCCTCCATTATGTTGTTGCTAGCAAATACCACTATTTTTTCTTTTGTATCTTTCAAATAATTCCCGCAGGAGATCCGAAGCCATTTTTTTCTGATCCTTCGATAAAAAGATTCATTCTCTTCATAAAAAATAGGAGGTAGAACCAATAAAGATTTCTTTTTTGATTCATCCCTGGAGTTGAATACCTCATTCAAAAAGTTTTTTTGATCCAATCCGTAGGAATCAATAGAAAAGGCAAATCCCTTATGATACACCAGATCCGGCTCGGTTATTGATAGAGTGAATAGATCTGCCATTTCTTGAAATCTCTCTTCGGATTCAAAATCGTGGTGTAACGTGTATCCCCCCCTGTTCCGGTCATGGAATAGACGAAATAAATCAAAAAATGGATTTTTGTTCAAGAATGAAATCTTATTGGAACTGTCCATATTCGGTTCATCCTTCGGAACCATATCACATCCCCGATCTGATGAAATAGGATGAATTGAGACGGTCTTTTGTAAATACGTAATTATCTTGAATATATTAACCATTTCTTTATTTTCCGATCGCCTGCAGGGGACAAAAGAAACATCTTGTTCTTTCTTCAACAATTTCTGATCTCTAGTGGACCTCTCGGTAGGATTTGAACCCAGATGAAGTTCTGACCATCTGTCAGAGAAAAAAGAACGAATGGATCTTGTAGGATTCCCAAGAAGTTCTTCGATTTCTTCCGGAAGCCGCTGATTATTCATCTGCTTCTCACCTTCCGCGAATAGCCGAGACATTGAGGAATATCCAGAAAGGCTTTTCGGGAATCGGCCCGATCCTATCTCTGTTTCTTCCGTTTGAAGAAAGGAAGGATCCCAAGGAATCGATCTTGCTTTTCGCTGTTGAATCTCCCTTTGATTGAGAGATGTGTGATATTCCGAATCCGCATTCCTGATGGAATTCAAGCGATCTCTAGATTGATCAAAAGATCCTTTCAATTGGCTAGAATCCCTCTTTTTTACGATCCAGTTACTCCACCACCGCGAACCCCCGTTAGATTTAAACCTTTTAGTTATTGGAGGAACCCAAGTACTCTCTTTCGGATCCAGGAAACAGCTCTCATAGATCTTTTTTCCTTTTGGAAGATAGAGGAGCGAAACAATCAGCCTATTGATATTGGAAGACCCAAAGGATTCTTCCAATGTATCATTTCTGGACCCAAGAGAATTCATAGGTATAGGAAGAAGCCCTATCAAATAGATCTTTTTTTTTTCGACCATATTTCGATTGTTAATACGATATATAAGGCCCGCTACTACAAAGAATACTACACCCGTGATCGTGAAAGTGAAATATCGCTTAATTATTGAACCCCGCGAATTGGGTGAAAGTAGGATACTCCAAATTCGGGGATCAAAGAGTTTTATAAAACGTTCTTGGTGGAAAAAAATCTTAACCAAAGATCCCACTGAATTCGTGATCTCTCTCAATATCTCTTTCAACTCGAAAACCCAGAAATCGAAATTTTTGGAATGTTTTTTTGTCATTTGTTAAAAAAAATTCAATTTTAAAATACTATAAATTTACTTTAATATGCAATTGTTAAAGTTAAAAAAAATTCAATTTGATACTTATACTACTATAGTATAATACAATACGAAAACGTAATTGTATGTATATCTATAATATGATTATGATATTTCACTGAAAATGAAAATATGTCTAACATTTCTATATTCTATTTCAATGAAAATGTCAACAATGAAAATTGTATTTGTATTGATTTATCCTAAAGATTTCATTTCAATTGGAATTTGGTTATTCACCATGTACGAGGATCCCCGCTAAGCATCCATGGCTGAATGGTTAAAGCGCCCAACTCATAATTGGCGAATTCGTAGGTTCAATTCCTACTGGATGCACGCCAATGGGACCCTCCAATAAGTATAAGTCTATTGGAATTGGCTCTGTATCAATGGAATCTCATCCTCCATACATAACGAATTGGTATATTCATTTCATAACATAGGAACAGTAAGAACTAGCATTCTTATTGAGACTCGAACTCATAGGGAATAAAATAGATAGAATCACATATGCAATATTTACAGACAAAAGTATTCGGTTATTGGGGAAAAATCCATATACTTCTAATGTCGAATCAGGATCAACTAGGACAGAAATAAAGCATTGGGTCGAACTCTTCTTTGGTGTCAAGGTAATAGCTATGAATAGTCATCGACTCCCCCGAAAGGGTAGAAGAATGGGACCTATTATGGGACATACAATGCATTACAGACGTATGATCATTACGCTTCAACCGGGTTATTCTATTCCACCTCTTAGAAAGAAAAGAACTTAAATAAAAATACTTAATAGCATGGCGATACATTTATACAAAACTTCTACCCCGAACACAGGCAATAGGGCCGTAGACAGTCAAGTGAAATCCAATCCACGAAAGAATTTGATCTATGGACAGCGTCGTTGTGGTAAAGGTCGTAATGCCAGAGGAATCATTACCGCAAGGCATAGAGGGGGAGGTCATAAGCGTCTATACCGTAAAATAGATTTTCGACGGAATGAAAAAGACATATATGGTAGAATCGTAACCATAGAATACGACCCTAATCGAAATGCATACATTTGTCTCATACACTATGGGGATGGTGAGAAGAGATATATTTTACATCCCAGAGGGGCTATAATTGGAGATACCATTGTTTCTGGTACAGAAGTTCCTATAAAAATGGGAAATGCCCTACCTTTGAGTGCGGTTTGAACTATGGATTTACGTAATTGGAAGTAACCAATTAGGTTTACGACGAAACCTAGAAATCGATCACGGATCCAATTTGAGTACCTCTAGAGGATAGACCTCAACAGAAAACTGAAGAGTAATGGCAGCAAGTGATTGAGTTCAGTAGTTCCTCATATAAAATTATTGACTCTAGAGATATAGTAATATGGAGAAGACAAAATTGTTTCAAGCACCGACAGAACCGGAAGCGCCCCTTCTTTCAAAGAGAGGAGGACGGGTTATTCACATTTCATTTGATGGTCAGAGGCGAATTGAAAGCTAAGCAGTGTCTAAGGATTCCCCGGGGAAAAATAGAGATGTCTCCTACGTTACCCATAATATGTATATGTGGAAGTATCGACGTAATTTCATAGAGTCATTCGGTCTGAATGCTACATGAAGAACATAAGCCAGATGACGGAACGGGAAGACCTAGGATGTAGAAGATCATAACATGAGTGATTCGGCAGATTGGGATTCTTATCTATCTGCTCATGTGGTACTTCATTGTATGATAAATAGAAGATGCATCTGTATAGATATCATCATCTACATCCAGAAAGCCGTATGCTTTGGAAGAAGCTTGTACAGTTTGGGAAGGGGTTTTGATTGATCAAAAAGAAGAATCTACTTCAACCGATATGCCCTTAGGCACGGCCATACATAACATAGAAATCACACTTGGAAAGGGTGGACAATTAGCTAGAGCAGCGGGTGCTGTAGCGAAACTGATTGCAAAAGAAGGGAAATCGGCCACATTAAAATTACCTTCTGGGGAGGTCCGTTTGATATCCAAAAACTGCTCAGCAACAGTCGGACAAGTGGGGAATGTTGGAGTGAACCAGAAAAGTTTGGGTAGAGCCGGATCTAAGCGTTGGCTAGGTAAACGTCCTGTAGTAAGAGGAGTCGTTATGAACCCTGTAGACCATCCCCATGGGGGTGGTGAAGGGAGGGCCCCAATTGGTAGAAAAAGCCCAACAAATAAATGGGGCTTTCCTGCACTTGGAAGAAGAAGTAGAAAAAGGAATAAATATAGTGATAATTTGATTATTCGTCGACGTAGTAAATAGGAGATCAATTTGAATTAGTTTCTTCGTCTTAAAAAAAAAATAGGAGTAATTAACCGTGACACGTTCACTAAAAAAAAATCCTTTTGTAGCGAATCATTTATTAAGAAAAATTGATAAGCTTAACACAAAGGAGGAAAAAGAAATAATAGTCACTTGGTCCCGG
