# Supplementary material for: Plastome comparison and phylogenomics of Fagopyrum (Polygonaceae): insights into sequence differences between Fagopyrum and its related taxa
Source: BMC Plant Biol. 2022 Jul 14;22:339. doi: 10.1186/s12870-022-03715-5 (PMC9281083; doi:10.1186/s12870-022-03715-5)
Supplement: Supplementary file 2 — Additional file 2. Plastome DNA Sequences of Fagopyrum. [file 12870_2022_3715_MOESM2_ESM.zip › F. statice.tbl]

>Feature 867
76	2	tRNA
			product	tRNA-His
			gene	trnH-GUG
76	2	gene
			gene	trnH-GUG
1531	470	CDS
			codon_start	1
			product	photosystem II protein D1
			gene	psbA
			transl_table	11
1531	470	gene
			gene	psbA
4403	4367	tRNA
1802	1768
			product	tRNA-Lys
			gene	trnK-UUU
4403	1768	gene
			gene	trnK-UUU
3583	2057	CDS
			codon_start	1
			product	maturase K
			gene	matK
			transl_table	11
3583	2057	gene
			gene	matK
6257	6218	CDS
5373	5138
			codon_start	1
			product	ribosomal protein S16
			gene	rps16
			transl_table	11
6257	5138	gene
			gene	rps16
6613	6542	tRNA
			product	tRNA-Gln
			gene	trnQ-UUG
6613	6542	gene
			gene	trnQ-UUG
6955	7140	CDS
			codon_start	1
			product	photosystem II protein K
			gene	psbK
			transl_table	11
6955	7140	gene
			gene	psbK
7523	7633	CDS
			codon_start	1
			product	photosystem II protein I
			gene	psbI
			transl_table	11
7523	7633	gene
			gene	psbI
7776	7689	tRNA
			product	tRNA-Ser
			gene	trnS-GCU
7776	7689	gene
			gene	trnS-GCU
8937	8959	tRNA
9664	9712
			product	tRNA-Gly
			gene	trnG-UCC
8937	9712	gene
			gene	trnG-UCC
9822	9893	tRNA
			product	tRNA-Arg
			gene	trnR-UCU
9822	9893	gene
			gene	trnR-UCU
11567	10050	CDS
			codon_start	1
			product	ATP synthase CF1 alpha subunit
			gene	atpA
			transl_table	11
11567	10050	gene
			gene	atpA
12954	12811	CDS
12052	11642
			codon_start	1
			product	ATP synthase CF0 subunit I
			gene	atpF
			transl_table	11
12954	11642	gene
			gene	atpF
13616	13371	CDS
			codon_start	1
			product	ATP synthase CF0 subunit III
			gene	atpH
			transl_table	11
13616	13371	gene
			gene	atpH
15012	14269	CDS
			codon_start	1
			product	ATP synthase CF0 subunit IV
			gene	atpI
			transl_table	11
15012	14269	gene
			gene	atpI
15965	15255	CDS
			codon_start	1
			product	ribosomal protein S2
			gene	rps2
			transl_table	11
15965	15255	gene
			gene	rps2
20293	16184	CDS
			codon_start	1
			product	RNA polymerase beta subunit
			gene	rpoC2
			transl_table	11
20293	16184	gene
			gene	rpoC2
23269	22840	CDS
22079	20461
			codon_start	1
			product	RNA polymerase beta subunit
			gene	rpoC1
			transl_table	11
23269	20461	gene
			gene	rpoC1
26508	23296	CDS
			codon_start	1
			product	RNA polymerase beta subunit
			gene	rpoB
			transl_table	11
26508	23296	gene
			gene	rpoB
27714	27794	tRNA
			product	tRNA-Cys
			gene	trnC-GCA
27714	27794	gene
			gene	trnC-GCA
28699	28788	CDS
			codon_start	1
			product	cytochrome b6/f complex subunit VIII
			gene	petN
			transl_table	11
28699	28788	gene
			gene	petN
29662	29558	CDS
			codon_start	1
			product	photosystem II protein M
			gene	psbM
			transl_table	11
29662	29558	gene
			gene	psbM
30658	30585	tRNA
			product	tRNA-Asp
			gene	trnD-GUC
30658	30585	gene
			gene	trnD-GUC
31124	31040	tRNA
			product	tRNA-Tyr
			gene	trnY-GUA
31124	31040	gene
			gene	trnY-GUA
31267	31195	tRNA
			product	tRNA-Glu
			gene	trnE-UUC
31267	31195	gene
			gene	trnE-UUC
31958	32029	tRNA
			product	tRNA-Thr
			gene	trnT-GGU
31958	32029	gene
			gene	trnT-GGU
33358	34419	CDS
			codon_start	1
			product	photosystem II protein D2
			gene	psbD
			transl_table	11
33358	34419	gene
			gene	psbD
34367	35788	CDS
			codon_start	1
			product	photosystem II CP43 chlorophyll apoprotein
			gene	psbC
			transl_table	11
34367	35788	gene
			gene	psbC
36095	36008	tRNA
			product	tRNA-Ser
			gene	trnS-UGA
36095	36008	gene
			gene	trnS-UGA
36092	36009	tRNA
			gene	trnS-CGA
36092	36009	gene
			gene	trnS-CGA
36429	36617	CDS
			codon_start	1
			product	photosystem II protein Z
			gene	psbZ
			transl_table	11
36429	36617	gene
			gene	psbZ
36919	36988	tRNA
			note	anticodon:UCC
			db_xref	GeneID:36935790
			product	tRNA-Gly
			gene	trnG-UCC
			locus_tag	DR451_pgt013
36919	36988	gene
			db_xref	GeneID:36935790
			gene	trnG-UCC
			locus_tag	DR451_pgt013
37206	37134	tRNA
			product	tRNA-Met
			gene	trnfM-CAU
37206	37134	gene
			gene	trnfM-CAU
37657	37355	CDS
			codon_start	1
			product	ribosomal protein S14
			gene	rps14
			transl_table	11
37657	37355	gene
			gene	rps14
39998	37794	CDS
			codon_start	1
			product	photosystem I P700 apoprotein A2
			gene	psaB
			transl_table	11
39998	37794	gene
			gene	psaB
42276	40024	CDS
			codon_start	1
			product	photosystem I P700 apoprotein A1
			gene	psaA
			transl_table	11
42276	40024	gene
			gene	psaA
45030	44902	CDS
44172	43943
43204	43051
			codon_start	1
			product	photosystem I assembly protein Ycf3
			gene	ycf3
			transl_table	11
45030	43051	gene
			gene	ycf3
45865	45951	tRNA
			product	tRNA-Ser
			gene	trnS-GGA
45865	45951	gene
			gene	trnS-GGA
46806	46210	CDS
			codon_start	1
			product	ribosomal protein S4
			gene	rps4
			transl_table	11
46806	46210	gene
			gene	rps4
47427	47355	tRNA
			product	tRNA-Thr
			gene	trnT-UGU
47427	47355	gene
			gene	trnT-UGU
47861	47895	tRNA
48378	48427
			product	tRNA-Leu
			gene	trnL-UAA
47861	48427	gene
			gene	trnL-UAA
48795	48867	tRNA
			product	tRNA-Phe
			gene	trnF-GAA
48795	48867	gene
			gene	trnF-GAA
49881	49405	CDS
			codon_start	1
			product	NADH-plastoquinone oxidoreductase subunit J
			gene	ndhJ
			transl_table	11
49881	49405	gene
			gene	ndhJ
50858	50001	CDS
			codon_start	1
			product	NADH-plastoquinone oxidoreductase subunit K
			gene	ndhK
			transl_table	11
50858	50001	gene
			gene	ndhK
51100	50738	CDS
			codon_start	1
			product	NADH-plastoquinone oxidoreductase subunit 3
			gene	ndhC
			transl_table	11
51100	50738	gene
			gene	ndhC
52798	52761	tRNA
52185	52151
			product	tRNA-Val
			gene	trnV-UAC
52798	52151	gene
			gene	trnV-UAC
53048	52976	tRNA
			product	tRNA-Met
			gene	trnM-CAU
53048	52976	gene
			gene	trnM-CAU
53583	53182	CDS
			codon_start	1
			product	ATP synthase CF1 epsilon subunit
			gene	atpE
			transl_table	11
53583	53182	gene
			gene	atpE
55076	53580	CDS
			codon_start	1
			product	ATP synthase CF1 beta subunit
			gene	atpB
			transl_table	11
55076	53580	gene
			gene	atpB
55860	57287	CDS
			codon_start	1
			product	ribulose bisophosphate carboxylase
			gene	rbcL
			transl_table	11
55860	57287	gene
			gene	rbcL
57786	59195	CDS
			codon_start	1
			product	acetyl-CoA carboxylase carboxyltransferase beta subunit
			gene	accD
			transl_table	11
57786	59195	gene
			gene	accD
59865	59975	CDS
			codon_start	1
			product	photosystem I subunit VIII
			gene	psaI
			transl_table	11
59865	59975	gene
			gene	psaI
60417	60971	CDS
			codon_start	1
			product	photosystem I assembly protein Ycf4
			gene	ycf4
			transl_table	11
60417	60971	gene
			gene	ycf4
61729	62418	CDS
			codon_start	1
			product	envelope membrane protein
			gene	cemA
			transl_table	11
61729	62418	gene
			gene	cemA
62624	63589	CDS
			codon_start	1
			product	cytochrome f
			gene	petA
			transl_table	11
62624	63589	gene
			gene	petA
64417	64295	CDS
			codon_start	1
			product	photosystem II protein J
			gene	psbJ
			transl_table	11
64417	64295	gene
			gene	psbJ
64669	64553	CDS
			codon_start	1
			product	photosystem II protein L
			gene	psbL
			transl_table	11
64669	64553	gene
			gene	psbL
64816	64697	CDS
			codon_start	1
			product	photosystem II cytochrome b559 beta subunit
			gene	psbF
			transl_table	11
64816	64697	gene
			gene	psbF
65076	64825	CDS
			codon_start	1
			product	photosystem II cytochrome b559 alpha subunit
			gene	psbE
			transl_table	11
65076	64825	gene
			gene	psbE
66018	66113	CDS
			codon_start	1
			product	cytochrome b6/f complex subunit VI
			gene	petL
			transl_table	11
66018	66113	gene
			gene	petL
66301	66414	CDS
			codon_start	1
			product	cytochrome b6/f complex subunit V
			gene	petG
			transl_table	11
66301	66414	gene
			gene	petG
66597	66524	tRNA
			product	tRNA-Trp
			gene	trnW-CCA
66597	66524	gene
			gene	trnW-CCA
66877	66804	tRNA
			product	tRNA-Pro
			gene	trnP-UGG
66877	66804	gene
			gene	trnP-UGG
67308	67442	CDS
			codon_start	1
			product	photosystem I subunit IX
			gene	psaJ
			transl_table	11
67308	67442	gene
			gene	psaJ
67899	68099	CDS
			codon_start	1
			product	ribosomal protein L33
			gene	rpl33
			transl_table	11
67899	68099	gene
			gene	rpl33
68464	68769	CDS
			codon_start	1
			product	ribosomal protein S18
			gene	rps18
			transl_table	11
68464	68769	gene
			gene	rps18
69379	68987	CDS
			codon_start	1
			product	ribosomal protein L20
			gene	rpl20
			transl_table	11
69379	68987	gene
			gene	rpl20
70246	70133	CDS
145105	145335
145868	145894
			codon_start	1
			db_xref	GeneID:36935826
			trans_splicing	
			product	ribosomal protein S12
			protein_id	YP_009484638.1
			gene	rps12
			transl_table	11
			locus_tag	DR451_pgp041
70246	70133	gene
98552	97763
			db_xref	GeneID:36935889
			trans_splicing	
			gene	rps12
			locus_tag	DR451_pgp042
73010	74536	CDS
			codon_start	1
			product	photosystem II 47 kDa protein
			protein_id	AWA25476.1
			gene	psbB
			transl_table	11
73010	74536	gene
			gene	psbB
74703	74804	CDS
			codon_start	1
			product	photosystem II protein T
			gene	psbT
			transl_table	11
74703	74804	gene
			gene	psbT
75008	74877	CDS
			codon_start	1
			product	photosystem II protein N
			gene	psbN
			transl_table	11
75008	74877	gene
			gene	psbN
75111	75332	CDS
			codon_start	1
			product	photosystem II phosphoprotein
			gene	psbH
			transl_table	11
75111	75332	gene
			gene	psbH
75446	75451	CDS
76206	76847
			codon_start	1
			product	cytochrome b6
			gene	petB
			transl_table	11
75446	76847	gene
			gene	petB
77052	77059	CDS
77771	78245
			codon_start	1
			product	cytochrome b6/f complex subunit IV
			gene	petD
			transl_table	11
77052	78245	gene
			gene	petD
79444	78434	CDS
			codon_start	1
			product	RNA polymerase alpha subunit
			protein_id	AWA25482.1
			gene	rpoA
			transl_table	11
79444	78434	gene
			gene	rpoA
79937	79521	CDS
			codon_start	1
			product	ribosomal protein S11
			gene	rps11
			transl_table	11
79937	79521	gene
			gene	rps11
80183	80070	CDS
			codon_start	1
			product	ribosomal protein L36
			gene	rpl36
			transl_table	11
80183	80070	gene
			gene	rpl36
80534	80301	CDS
			codon_start	1
			product	translation initiation factor 1
			gene	infA
			transl_table	11
80534	80301	gene
			gene	infA
81057	80653	CDS
			codon_start	1
			product	ribosomal protein S8
			gene	rps8
			transl_table	11
81057	80653	gene
			gene	rps8
81573	81205	CDS
			codon_start	1
			product	ribosomal protein L14
			gene	rpl14
			transl_table	11
81573	81205	gene
			gene	rpl14
82965	82957	CDS
82082	81684
			codon_start	1
			product	50S ribosomal protein L16
			gene	rpl16
			transl_table	11
82965	81684	gene
			gene	rpl16
83733	83077	CDS
			codon_start	1
			product	ribosomal protein S3
			gene	rps3
			transl_table	11
83733	83077	gene
			gene	rps3
84170	83718	CDS
			codon_start	1
			product	ribosomal protein L22
			gene	rpl22
			transl_table	11
84170	83718	gene
			gene	rpl22
84499	84221	CDS
			codon_start	1
			product	ribosomal protein S19
			gene	rps19
			transl_table	11
84499	84221	gene
			gene	rps19
84392	115232	repeat_region
			rpt_type	inverted
			note	inverted repeat B
86044	85652	CDS
84989	84555
			codon_start	1
			product	ribosomal protein L2
			gene	rpl2
			transl_table	11
86044	84555	gene
			gene	rpl2
86302	86063	CDS
			codon_start	1
			product	ribosomal protein L23
			gene	rpl23
			transl_table	11
86302	86063	gene
			gene	rpl23
86576	86503	tRNA
			product	tRNA-Ile
			gene	trnI-CAU
86576	86503	gene
			gene	trnI-CAU
86878	93147	CDS
			codon_start	1
			product	hypothetical protein RF2
			gene	ycf2
			transl_table	11
86878	93147	gene
			gene	ycf2
94128	94048	tRNA
			product	tRNA-Leu
			gene	trnL-CAA
94128	94048	gene
			gene	trnL-CAA
96917	96141	CDS
95461	94706
			codon_start	1
			product	NADH-plastoquinone oxidoreductase subunit 2
			gene	ndhB
			transl_table	11
96917	94706	gene
			gene	ndhB
97709	97242	CDS
			codon_start	1
			product	ribosomal protein S7
			gene	rps7
			transl_table	11
97709	97242	gene
			gene	rps7
100363	100434	tRNA
			product	tRNA-Val
			gene	trnV-GAC
100363	100434	gene
			gene	trnV-GAC
100662	102152	rRNA
			product	16S ribosomal RNA
			gene	rrn16
100662	102152	gene
			gene	rrn16
102447	102488	tRNA
103430	103464
			product	tRNA-Ile
			gene	trnI-GAU
102447	103464	gene
			gene	trnI-GAU
103521	103558	tRNA
104362	104396
			product	tRNA-Ala
			gene	trnA-UGC
103521	104396	gene
			gene	trnA-UGC
104556	107365	rRNA
			product	23S ribosomal RNA
			gene	rrn23
104556	107365	gene
			gene	rrn23
107464	107566	rRNA
			product	4.5S ribosomal RNA
			gene	rrn4.5
107464	107566	gene
			gene	rrn4.5
107825	107945	rRNA
			product	5S ribosomal RNA
			gene	rrn5
107825	107945	gene
			gene	rrn5
108173	108246	tRNA
			product	tRNA-Arg
			gene	trnR-ACG
108173	108246	gene
			gene	trnR-ACG
108930	108859	tRNA
			product	tRNA-Asn
			gene	trnN-GUU
108930	108859	gene
			gene	trnN-GUU
117416	115179	CDS
			codon_start	1
			product	NADH-plastoquinone oxidoreductase subunit 5
			gene	ndhF
			transl_table	11
117416	115179	gene
			gene	ndhF
118321	118494	CDS
			codon_start	1
			product	ribosomal protein L32
			gene	rpl32
			transl_table	11
118321	118494	gene
			gene	rpl32
119132	119211	tRNA
			product	tRNA-Leu
			gene	trnL-UAG
119132	119211	gene
			gene	trnL-UAG
119348	120313	CDS
			codon_start	1
			product	cytochrome c heme attachment protein
			gene	ccsA
			transl_table	11
119348	120313	gene
			gene	ccsA
122016	120514	CDS
			codon_start	1
			product	NADH-plastoquinone oxidoreductase subunit 4
			gene	ndhD
			transl_table	11
122016	120514	gene
			gene	ndhD
122404	122159	CDS
			codon_start	1
			product	photosystem I subunit VII
			gene	psaC
			transl_table	11
122404	122159	gene
			gene	psaC
122970	122665	CDS
			codon_start	1
			product	NADH-plastoquinone oxidoreductase subunit 4L
			gene	ndhE
			transl_table	11
122970	122665	gene
			gene	ndhE
123727	123197	CDS
			codon_start	1
			product	NADH-plastoquinone oxidoreductase subunit 6
			gene	ndhG
			transl_table	11
123727	123197	gene
			gene	ndhG
124606	124094	CDS
			codon_start	1
			product	NADH-plastoquinone oxidoreductase subunit I
			gene	ndhI
			transl_table	11
124606	124094	gene
			gene	ndhI
126855	126304	CDS
125246	124707
			codon_start	1
			product	NADH-plastoquinone oxidoreductase subunit 1
			gene	ndhA
			transl_table	11
126855	124707	gene
			gene	ndhA
128038	126857	CDS
			codon_start	1
			product	NADH-plastoquinone oxidoreductase subunit 7
			gene	ndhH
			transl_table	11
128038	126857	gene
			gene	ndhH
128390	128136	CDS
			codon_start	1
			product	ribosomal protein S15
			gene	rps15
			transl_table	11
128390	128136	gene
			gene	rps15
159265	128425	repeat_region
			rpt_type	inverted
			note	inverted repeat A
134334	128677	CDS
			codon_start	1
			product	hypothetical protein RF1
			gene	ycf1
			transl_table	11
134334	128677	gene
			gene	ycf1
134727	134798	tRNA
			product	tRNA-Asn
			gene	trnN-GUU
134727	134798	gene
			gene	trnN-GUU
135484	135411	tRNA
			product	tRNA-Arg
			gene	trnR-ACG
135484	135411	gene
			gene	trnR-ACG
135832	135712	rRNA
			product	5S ribosomal RNA
			gene	rrn5
135832	135712	gene
			gene	rrn5
136193	136091	rRNA
			product	4.5S ribosomal RNA
			gene	rrn4.5
136193	136091	gene
			gene	rrn4.5
139101	136292	rRNA
			product	23S ribosomal RNA
			gene	rrn23
139101	136292	gene
			gene	rrn23
140136	140099	tRNA
139295	139261
			product	tRNA-Ala
			gene	trnA-UGC
140136	139261	gene
			gene	trnA-UGC
141210	141169	tRNA
140227	140193
			product	tRNA-Ile
			gene	trnI-GAU
141210	140193	gene
			gene	trnI-GAU
142995	141505	rRNA
			product	16S ribosomal RNA
			gene	rrn16
142995	141505	gene
			gene	rrn16
143294	143223	tRNA
			product	tRNA-Val
			gene	trnV-GAC
143294	143223	gene
			gene	trnV-GAC
145948	146415	CDS
			codon_start	1
			product	ribosomal protein S7
			gene	rps7
			transl_table	11
145948	146415	gene
			gene	rps7
146740	147516	CDS
148196	148951
			codon_start	1
			product	NADH-plastoquinone oxidoreductase subunit 2
			gene	ndhB
			transl_table	11
146740	148951	gene
			gene	ndhB
149529	149609	tRNA
			product	tRNA-Leu
			gene	trnL-CAA
149529	149609	gene
			gene	trnL-CAA
156779	150510	CDS
			codon_start	1
			product	hypothetical protein RF2
			gene	ycf2
			transl_table	11
156779	150510	gene
			gene	ycf2
157081	157154	tRNA
			product	tRNA-Ile
			gene	trnI-CAU
157081	157154	gene
			gene	trnI-CAU
157313	157594	CDS
			codon_start	1
			db_xref	GeneID:36935888
			product	ribosomal protein L23
			protein_id	YP_009484677.1
			gene	rpl23
			transl_table	11
			locus_tag	DR451_pgp002
157313	157594	gene
			gene	rpl23
			pseudo	
157613	158005	CDS
158668	159102
			codon_start	1
			product	ribosomal protein L2
			gene	rpl2
			transl_table	11
157613	159102	gene
			gene	rpl2
