# Supplementary material for: Plastome comparison and phylogenomics of Fagopyrum (Polygonaceae): insights into sequence differences between Fagopyrum and its related taxa
Source: BMC Plant Biol. 2022 Jul 14;22:339. doi: 10.1186/s12870-022-03715-5 (PMC9281083; doi:10.1186/s12870-022-03715-5)
Supplement: Supplementary file 2 — Additional file 2. Plastome DNA Sequences of Fagopyrum. [file 12870_2022_3715_MOESM2_ESM.zip › F. urophyllum (lianas).tbl]

>Feature 813
76	2	tRNA
			product	tRNA-His
			gene	trnH-GUG
76	2	gene
			gene	trnH-GUG
76	3	tRNA
			product	tRNA-His
			gene	trnH-GUG
76	3	gene
			gene	trnH-GUG
1522	461	CDS
			product	photosystem II protein D1
			gene	psbA
1522	461	gene
			gene	psbA
4392	4355	tRNA
1795	1758
			gene	trnTERM-UUA
1795	1758	exon
			number	2
			gene	trnTERM-UUA
4392	1758	gene
			gene	trnTERM-UUA
4354	1796	intron
			number	1
			gene	trnTERM-UUA
3575	2049	CDS
			product	maturase K
			gene	matK
3575	2049	gene
			gene	matK
4392	4355	exon
			number	1
			gene	trnTERM-UUA
5375	5143	exon
			number	2
			gene	rps16
6251	6212	CDS
5375	5143
			product	ribosomal protein S16
			gene	rps16
6251	5143	gene
			gene	rps16
6211	5376	intron
			number	1
			gene	rps16
6251	6212	exon
			number	1
			gene	rps16
8429	8395	tRNA
6594	6558
			gene	trnY-AUA
6629	6558	tRNA
			product	tRNA-Gln
			gene	trnQ-UUG
6594	6558	exon
			number	2
			gene	trnY-AUA
6629	6558	gene
			gene	trnQ-UUG
6971	7156	CDS
			product	photosystem II subunit K
			gene	psbK
6971	7156	gene
			gene	psbK
7533	7643	CDS
			product	photosystem II subunit I
			gene	psbI
7533	7643	gene
			gene	psbI
7786	7699	tRNA
			product	tRNA-Ser
			gene	trnS-GCU
7786	7699	gene
			gene	trnS-GCU
8429	8395	exon
			number	1
			gene	trnY-AUA
8948	8982	tRNA
9678	9719
			gene	trnT-CGU
8948	8982	exon
			number	1
			gene	trnT-CGU
8948	9719	gene
			gene	trnT-CGU
8983	9677	intron
			number	1
			gene	trnT-CGU
9678	9719	exon
			number	2
			gene	trnT-CGU
9828	9899	tRNA
			product	tRNA-Arg
			gene	trnR-UCU
9828	9899	gene
			gene	trnR-UCU
11573	10056	CDS
			product	CF1 subunit alpha
			gene	atpA
11573	10056	gene
			gene	atpA
12056	11646	exon
			number	2
			gene	atpF
12055	11646	exon
			number	2
			gene	atpF
12957	12814	CDS
12056	11646
			product	CF0 subunit I
			gene	atpF
12957	12813	CDS
12055	11646
			product	CF0 subunit I
			gene	atpF
12957	11646	gene
			gene	atpF
12812	12056	intron
			number	1
			gene	atpF
12813	12057	intron
			number	1
			gene	atpF
12957	12813	exon
			number	1
			gene	atpF
12957	12814	exon
			number	1
			gene	atpF
13614	13369	CDS
			product	CF0 subunit III
			gene	atpH
13614	13369	gene
			gene	atpH
15010	14267	CDS
			product	CF0 subunit IV
			gene	atpI
15010	14267	gene
			gene	atpI
15955	15245	CDS
			product	ribosomal protein S2
			gene	rps2
15955	15245	gene
			gene	rps2
20275	16175	CDS
			product	RNA polymerase subunit beta''
			gene	rpoC2
20275	16175	gene
			gene	rpoC2
22075	20450	exon
			number	2
			gene	rpoC1
23268	22837	CDS
22075	20450
			product	RNA polymerase subunit beta'
			gene	rpoC1
23268	20450	gene
			gene	rpoC1
22836	22076	intron
			number	1
			gene	rpoC1
23268	22837	exon
			number	1
			gene	rpoC1
26507	23295	CDS
			product	RNA polymerase subunit beta
			gene	rpoB
26507	23295	gene
			gene	rpoB
27750	27821	tRNA
			product	tRNA-Cys
			gene	trnC-GCA
27750	27821	gene
			gene	trnC-GCA
28730	28819	CDS
			product	cytochrome b6/f subunit N
			gene	petN
28730	28819	gene
			gene	petN
29682	29578	CDS
			product	photosystem II subunit M
			gene	psbM
29682	29578	gene
			gene	psbM
30680	30605	tRNA
			product	tRNA-Asp
			gene	trnD-GUC
30680	30605	gene
			gene	trnD-GUC
30679	30606	tRNA
			product	tRNA-Asp
			gene	trnD-GUC
30679	30606	gene
			gene	trnD-GUC
31191	31154	tRNA
30649	30607
			product	tRNA-Tyr
			gene	trnY-GUA
30649	30607	exon
			number	2
			gene	trnY-GUA
31191	30607	gene
			gene	trnY-GUA
31153	30650	intron
			number	1
			gene	trnY-GUA
31192	31107	tRNA
			product	tRNA-Tyr
			gene	trnY-GUA
31192	31107	gene
			gene	trnY-GUA
31191	31108	tRNA
			product	tRNA-Tyr
			gene	trnY-GUA
31191	31108	gene
			gene	trnY-GUA
31191	31154	exon
			number	1
			gene	trnY-GUA
31336	31262	tRNA
			product	tRNA-Glu
			gene	trnE-UUC
31336	31262	gene
			gene	trnE-UUC
31335	31263	tRNA
			product	tRNA-Glu
			gene	trnE-UUC
31335	31263	gene
			gene	trnE-UUC
32016	32089	tRNA
			product	tRNA-Thr
			gene	trnT-GGU
32016	32089	gene
			gene	trnT-GGU
32017	32088	tRNA
			product	tRNA-Thr
			gene	trnT-GGU
32017	32088	gene
			gene	trnT-GGU
33413	34474	CDS
			product	photosystem II protein D2
			gene	psbD
33413	34474	gene
			gene	psbD
34458	35843	CDS
			product	photosystem II 43 kDa protein
			gene	psbC
34458	35843	gene
			gene	psbC
37272	37236	tRNA
36125	36069
			product	tRNA-Met
			gene	trnM-CAU
36156	36069	tRNA
			product	tRNA-Ser
			gene	trnS-UGA
36125	36069	exon
			number	2
			gene	trnM-CAU
37272	36069	gene
			gene	trnM-CAU
36156	36069	gene
			gene	trnS-UGA
37235	36126	intron
			number	1
			gene	trnM-CAU
36245	36279	tRNA
36996	37051
			product	tRNA-Tyr
			gene	trnY-GUA
36245	36279	exon
			number	1
			gene	trnY-GUA
36245	37051	gene
			gene	trnY-GUA
36280	36995	intron
			number	1
			gene	trnY-GUA
36490	36678	CDS
			product	photosystem II subunit Z
			gene	psbZ
36490	36678	gene
			gene	psbZ
36980	37051	tRNA
			product	tRNA-Gly
			gene	trnG-GCC
36980	37050	tRNA
			product	tRNA-Gly
			gene	trnG-GCC
36980	37051	gene
			gene	trnG-GCC
36980	37050	gene
			gene	trnG-GCC
36996	37051	exon
			number	2
			gene	trnY-GUA
37274	37199	tRNA
			product	tRNA-Met
			gene	trnM-CAU
37274	37199	gene
			gene	trnM-CAU
37273	37200	tRNA
			product	tRNA-Met
			gene	trnM-CAU
37273	37200	gene
			gene	trnM-CAU
37272	37236	exon
			number	1
			gene	trnM-CAU
37724	37422	CDS
			product	ribosomal protein S14
			gene	rps14
37724	37422	gene
			gene	rps14
40058	37854	CDS
			product	photosystem I P700 apoprotein A2
			gene	psaB
40058	37854	gene
			gene	psaB
42336	40084	CDS
			product	photosystem I P700 apoprotein A1
			gene	psaA
42336	40084	gene
			gene	psaA
43261	43107	exon
			number	3
			gene	pafI
43259	43107	exon
			number	3
			gene	pafI
45078	44953	CDS
44219	43994
43261	43107
			product	photosystem I assembly factor I
			gene	pafI
45078	44955	CDS
44221	43992
43259	43107
			product	photosystem I assembly factor I
			gene	pafI
45078	43107	gene
			gene	pafI
43991	43260	intron
			number	2
			gene	pafI
43993	43262	intron
			number	2
			gene	pafI
44221	43992	exon
			number	2
			gene	pafI
44219	43994	exon
			number	2
			gene	pafI
44952	44220	intron
			number	1
			gene	pafI
44954	44222	intron
			number	1
			gene	pafI
45078	44953	exon
			number	1
			gene	pafI
45078	44955	exon
			number	1
			gene	pafI
45913	46000	tRNA
			product	tRNA-Ser
			gene	trnS-GGA
45913	45999	tRNA
			product	tRNA-Ser
			gene	trnS-GGA
45913	46000	gene
			gene	trnS-GGA
45913	45999	gene
			gene	trnS-GGA
46902	46306	CDS
			product	ribosomal protein S4
			gene	rps4
46902	46306	gene
			gene	rps4
47719	47684	tRNA
47514	47459
			product	tRNA-Lys
			gene	trnK-UUU
47533	47459	tRNA
			product	tRNA-Thr
			gene	trnT-UGU
47514	47459	exon
			number	2
			gene	trnK-UUU
47719	47459	gene
			gene	trnK-UUU
47533	47459	gene
			gene	trnT-UGU
47532	47460	tRNA
			product	tRNA-Thr
			gene	trnT-UGU
47532	47460	gene
			gene	trnT-UGU
47683	47515	intron
			number	1
			gene	trnK-UUU
47719	47684	exon
			number	1
			gene	trnK-UUU
47955	47992	tRNA
48477	48523
			product	tRNA-Leu
			gene	trnL-UAA
47955	47992	exon
			number	1
			gene	trnL-UAA
47955	48523	gene
			gene	trnL-UAA
47993	48476	intron
			number	1
			gene	trnL-UAA
48477	48523	exon
			number	2
			gene	trnL-UAA
48891	48964	tRNA
			product	tRNA-Phe
			gene	trnF-GAA
48891	48963	tRNA
			product	tRNA-Phe
			gene	trnF-GAA
48891	48964	gene
			gene	trnF-GAA
48891	48963	gene
			gene	trnF-GAA
49981	49505	CDS
			product	NADH dehydrogenase subunit J
			gene	ndhJ
49981	49505	gene
			gene	ndhJ
50833	50087	CDS
			product	NADH dehydrogenase subunit K
			gene	ndhK
50833	50087	gene
			gene	ndhK
51186	50824	CDS
			product	NADH dehydrogenase subunit C
			gene	ndhC
51186	50824	gene
			gene	ndhC
52896	52861	tRNA
52292	52239
			gene	trnTERM-UUA
52292	52239	exon
			number	2
			gene	trnTERM-UUA
52896	52239	gene
			gene	trnTERM-UUA
52860	52293	intron
			number	1
			gene	trnTERM-UUA
52896	52861	exon
			number	1
			gene	trnTERM-UUA
53069	53141	tRNA
			product	tRNA-Met
			gene	trnM-CAU
53069	53141	gene
			gene	trnM-CAU
53676	53275	CDS
			product	CF1 subunit epsilon
			gene	atpE
53676	53275	gene
			gene	atpE
55169	53673	CDS
			product	CF1 subunit beta
			gene	atpB
55169	53673	gene
			gene	atpB
55949	57376	CDS
			product	ribulose-1,5-bisphosphate carboxylase/oxygenase large subunit
			gene	rbcL
55949	57376	gene
			gene	rbcL
57883	59292	CDS
			product	acetyl-CoA carboxylase subunit beta
			gene	accD
57883	59289	CDS
			product	acetyl-CoA carboxylase subunit beta
			gene	accD
57883	59292	gene
			gene	accD
57883	59289	gene
			gene	accD
59955	60065	CDS
			product	photosystem I subunit I
			gene	psaI
59955	60065	gene
			gene	psaI
60507	61061	CDS
			product	photosystem I assembly factor II
			gene	pafII
60507	61061	gene
			gene	pafII
61816	62505	CDS
			product	envelope membrane carbon uptake protein
			gene	cemA
61816	62505	gene
			gene	cemA
62710	63672	CDS
			product	cytochrome f
			gene	petA
62710	63672	gene
			gene	petA
64506	64384	CDS
			product	photosystem II subunit J
			gene	psbJ
64506	64384	gene
			gene	psbJ
64758	64642	CDS
			product	photosystem II subunit L
			gene	psbL
64758	64642	gene
			gene	psbL
64905	64786	CDS
			product	cytochrome b559 subunit beta
			gene	psbF
64905	64786	gene
			gene	psbF
65165	64914	CDS
			product	cytochrome b559 subunit alpha
			gene	psbE
65165	64914	gene
			gene	psbE
66107	66202	CDS
			product	cytochrome b6/f subunit L
			gene	petL
66107	66202	gene
			gene	petL
66390	66503	CDS
			product	cytochrome b6/f subunit G
			gene	petG
66390	66503	gene
			gene	petG
66686	66613	tRNA
			product	tRNA-Trp
			gene	trnW-CCA
66686	66613	gene
			gene	trnW-CCA
66965	66890	tRNA
			product	tRNA-Pro
			gene	trnP-UGG
66965	66890	gene
			gene	trnP-UGG
66965	66892	tRNA
			product	tRNA-Pro
			gene	trnP-UGG
66965	66892	gene
			gene	trnP-UGG
67397	67531	CDS
			product	photosystem I subunit J
			gene	psaJ
67397	67531	gene
			gene	psaJ
68015	68215	CDS
			product	ribosomal protein L33
			gene	rpl33
68015	68215	gene
			gene	rpl33
68580	68885	CDS
			product	ribosomal protein S18
			gene	rps18
68580	68885	gene
			gene	rps18
69495	69103	CDS
			product	ribosomal protein L20
			gene	rpl20
69495	69103	gene
			gene	rpl20
70373	70260	exon
			number	1
			gene	rps12
70373	70260	CDS
145268	145499
146032	146057
			trans_splicing	
			product	ribosomal protein S12
			gene	rps12
70373	70260	CDS
98679	98449
97916	97890
			trans_splicing	
			product	ribosomal protein S12
			gene	rps12
70373	70260	gene
145268	146057
			trans_splicing	
			gene	rps12
70373	70260	gene
98679	97890
			trans_splicing	
			gene	rps12
70767	70513	exon
			number	3
			gene	clpP1
72668	72598	CDS
71682	71391
70767	70513
			product	ATP-dependent Clp protease proteolytic subunit 1
			gene	clpP1
72668	70513	gene
			gene	clpP1
71390	70768	intron
			number	2
			gene	clpP1
71682	71391	exon
			number	2
			gene	clpP1
72597	71683	intron
			number	1
			gene	clpP1
72668	72598	exon
			number	1
			gene	clpP1
73143	74669	CDS
			product	photosystem II 47 kDa protein
			gene	psbB
73143	74669	gene
			gene	psbB
74836	74937	CDS
			product	photosystem II subunit T
			gene	psbT
74836	74937	gene
			gene	psbT
75141	75010	CDS
			product	photosystem biogenesis factor 1
			gene	pbf1
75141	75010	gene
			gene	pbf1
75244	75465	CDS
			product	photosystem II subunit H
			gene	psbH
75244	75465	gene
			gene	psbH
75579	75584	exon
			number	1
			gene	petB
75579	75584	CDS
76343	76984
			product	cytochrome b6
			gene	petB
75579	76984	gene
			gene	petB
75585	76342	intron
			number	1
			gene	petB
76343	76984	exon
			number	2
			gene	petB
77189	77196	exon
			number	1
			gene	petD
77189	77196	CDS
77898	78372
			product	cytochrome b6/f subunit IV
			gene	petD
77189	78372	gene
			gene	petD
77197	77897	intron
			number	1
			gene	petD
77898	78372	exon
			number	2
			gene	petD
79562	78552	CDS
			product	RNA polymerase subunit alpha
			gene	rpoA
79562	78552	gene
			gene	rpoA
80055	79639	CDS
			product	ribosomal protein S11
			gene	rps11
80055	79639	gene
			gene	rps11
80307	80194	CDS
			product	ribosomal protein L36
			gene	rpl36
80307	80194	gene
			gene	rpl36
80658	80425	CDS
			product	translational initiation factor 1
			gene	infA
80658	80425	gene
			gene	infA
81181	80777	CDS
			product	ribosomal protein S8
			gene	rps8
81181	80777	gene
			gene	rps8
81696	81328	CDS
			product	ribosomal protein L14
			gene	rpl14
81696	81328	gene
			gene	rpl14
82205	81807	exon
			number	2
			gene	rpl16
83092	83084	CDS
82205	81807
			product	ribosomal protein L16
			gene	rpl16
83092	81807	gene
			gene	rpl16
83083	82206	intron
			number	1
			gene	rpl16
83092	83084	exon
			number	1
			gene	rpl16
83861	83205	CDS
			product	ribosomal protein S3
			gene	rps3
83861	83205	gene
			gene	rps3
84298	83846	CDS
			product	ribosomal protein L22
			gene	rpl22
84298	83846	gene
			gene	rpl22
84627	84349	CDS
			product	ribosomal protein S19
			gene	rps19
84627	84349	gene
			gene	rps19
85116	84683	exon
			number	2
			gene	rpl2
86172	85782	CDS
85116	84683
			product	ribosomal protein L2
			gene	rpl2
86172	84683	gene
			gene	rpl2
85781	85117	intron
			number	1
			gene	rpl2
86172	85782	exon
			number	1
			gene	rpl2
86325	86191	CDS
			product	ribosomal protein L23
			gene	rpl23
86325	86191	gene
			gene	rpl23
86704	86630	tRNA
			product	tRNA-Met
			gene	trnM-CAU
86704	86630	gene
			gene	trnM-CAU
86704	86631	tRNA
			product	tRNA-Met
			gene	trnM-CAU
86704	86631	gene
			gene	trnM-CAU
87006	93275	CDS
			product	Ycf2 protein
			gene	ycf2
87006	93275	gene
			gene	ycf2
94256	94174	tRNA
			product	tRNA-Leu
			gene	trnL-CAA
94256	94174	gene
			gene	trnL-CAA
94255	94175	tRNA
			product	tRNA-Leu
			gene	trnL-CAA
94255	94175	gene
			gene	trnL-CAA
95588	94833	exon
			number	2
			gene	ndhB
97044	96268	CDS
95588	94833
			product	NADH dehydrogenase subunit B
			gene	ndhB
97044	94833	gene
			gene	ndhB
96267	95589	intron
			number	1
			gene	ndhB
97044	96268	exon
			number	1
			gene	ndhB
97836	97369	CDS
			product	ribosomal protein S7
			gene	rps7
97836	97369	gene
			gene	rps7
97916	97890	exon
			number	3
			gene	rps12
97915	97890	exon
			number	3
			gene	rps12
98447	97916	intron
			number	1
			gene	rps12
98448	97917	intron
			number	1
			gene	rps12
98679	98448	exon
			number	2
			gene	rps12
98679	98449	exon
			number	2
			gene	rps12
100239	100310	tRNA
			gene	trnX-UAUG
100239	100310	gene
			gene	trnX-UAUG
100489	100560	tRNA
			product	tRNA-Val
			gene	trnV-GAC
100489	100560	gene
			gene	trnV-GAC
100788	102278	rRNA
			product	16S ribosomal RNA
			gene	rrn16
100788	102278	gene
			gene	rrn16
102573	102608	tRNA
103534	103590
			product	tRNA-Ile
			gene	trnI-GAU
102573	102660	tRNA
			product	tRNA-Ile
			gene	trnI-GAU
102573	102608	exon
			number	1
			gene	trnI-GAU
102573	103590	gene
			gene	trnI-GAU
102573	102660	gene
			gene	trnI-GAU
102609	103533	intron
			number	1
			gene	trnI-GAU
102609	102624	intron
			number	1
			gene	trnI-GAU
102625	102660	exon
			number	2
			gene	trnI-GAU
103534	103590	exon
			number	2
			gene	trnI-GAU
103647	103683	tRNA
104487	104522
			product	tRNA-Ala
			gene	trnA-UGC
103647	103751	tRNA
			product	tRNA-Ala
			gene	trnA-UGC
103647	103683	exon
			number	1
			gene	trnA-UGC
103647	104522	gene
			gene	trnA-UGC
103647	103751	gene
			gene	trnA-UGC
103684	104486	intron
			number	1
			gene	trnA-UGC
103684	103723	intron
			number	1
			gene	trnA-UGC
103724	103751	exon
			number	2
			gene	trnA-UGC
104487	104522	exon
			number	2
			gene	trnA-UGC
104680	107491	rRNA
			product	23S ribosomal RNA
			gene	rrn23
104680	105233	rRNA
			gene	rrn23-fragment
104680	107491	gene
			gene	rrn23
104680	105233	gene
			gene	rrn23-fragment
105239	107491	rRNA
			product	23S ribosomal RNA
			gene	rrn23
105239	107491	gene
			gene	rrn23
107590	107692	rRNA
			product	4.5S ribosomal RNA
			gene	rrn4.5
107590	107692	gene
			gene	rrn4.5
107951	108071	rRNA
			product	5S ribosomal RNA
			gene	rrn5
107951	108071	gene
			gene	rrn5
108298	108372	tRNA
			product	tRNA-Arg
			gene	trnR-ACG
108298	108371	tRNA
			product	tRNA-Arg
			gene	trnR-ACG
108298	108372	gene
			gene	trnR-ACG
108298	108371	gene
			gene	trnR-ACG
110564	110526	tRNA
109042	108985
			product	tRNA-Leu
			gene	trnL-UAA
109058	108985	tRNA
			product	tRNA-Asn
			gene	trnN-GUU
109042	108985	exon
			number	2
			gene	trnL-UAA
110564	108985	gene
			gene	trnL-UAA
109058	108985	gene
			gene	trnN-GUU
109057	108986	tRNA
			product	tRNA-Asn
			gene	trnN-GUU
109057	108986	gene
			gene	trnN-GUU
110525	109043	intron
			number	1
			gene	trnL-UAA
109450	115113	CDS
			product	Ycf1 protein
			gene	ycf1
109450	115113	gene
			gene	ycf1
110564	110526	exon
			number	1
			gene	trnL-UAA
117549	115312	CDS
			product	NADH dehydrogenase subunit F
			gene	ndhF
117549	115312	gene
			gene	ndhF
118470	118643	CDS
			product	ribosomal protein L32
			gene	rpl32
118470	118643	gene
			gene	rpl32
119302	119382	tRNA
			product	tRNA-Leu
			gene	trnL-UAG
119302	119381	tRNA
			product	tRNA-Leu
			gene	trnL-UAG
119302	119382	gene
			gene	trnL-UAG
119302	119381	gene
			gene	trnL-UAG
119519	120484	CDS
			product	cytochrome c biogenesis protein
			gene	ccsA
119519	120484	gene
			gene	ccsA
122187	120685	CDS
			product	NADH dehydrogenase subunit D
			gene	ndhD
122187	120685	gene
			gene	ndhD
122575	122330	CDS
			product	photosystem I subunit C
			gene	psaC
122575	122330	gene
			gene	psaC
123141	122836	CDS
			product	NADH dehydrogenase subunit E
			gene	ndhE
123141	122836	gene
			gene	ndhE
123898	123368	CDS
			product	NADH dehydrogenase subunit G
			gene	ndhG
123898	123368	gene
			gene	ndhG
124763	124251	CDS
			product	NADH dehydrogenase subunit I
			gene	ndhI
124763	124251	gene
			gene	ndhI
124763	124275	CDS
			product	NADH dehydrogenase subunit I
			gene	ndhI
124763	124275	gene
			gene	ndhI
125404	124864	exon
			number	2
			gene	ndhA
125402	124864	exon
			number	2
			gene	ndhA
127008	126458	CDS
125404	124864
			product	NADH dehydrogenase subunit A
			gene	ndhA
127008	126456	CDS
125402	124864
			product	NADH dehydrogenase subunit A
			gene	ndhA
127008	124864	gene
			gene	ndhA
126455	125403	intron
			number	1
			gene	ndhA
126457	125405	intron
			number	1
			gene	ndhA
127008	126456	exon
			number	1
			gene	ndhA
127008	126458	exon
			number	1
			gene	ndhA
128191	127010	CDS
			product	NADH dehydrogenase subunit H
			gene	ndhH
128191	127010	gene
			gene	ndhH
128543	128289	CDS
			product	ribosomal protein S15
			gene	rps15
128543	128289	gene
			gene	rps15
134497	128834	CDS
			product	Ycf1 protein
			gene	ycf1
134497	128834	gene
			gene	ycf1
133383	133421	tRNA
134905	134962
			product	tRNA-Leu
			gene	trnL-UAA
133383	133421	exon
			number	1
			gene	trnL-UAA
133383	134962	gene
			gene	trnL-UAA
133422	134904	intron
			number	1
			gene	trnL-UAA
134889	134962	tRNA
			product	tRNA-Asn
			gene	trnN-GUU
134889	134962	gene
			gene	trnN-GUU
134890	134961	tRNA
			product	tRNA-Asn
			gene	trnN-GUU
134890	134961	gene
			gene	trnN-GUU
134905	134962	exon
			number	2
			gene	trnL-UAA
135649	135575	tRNA
			product	tRNA-Arg
			gene	trnR-ACG
135649	135575	gene
			gene	trnR-ACG
135649	135576	tRNA
			product	tRNA-Arg
			gene	trnR-ACG
135649	135576	gene
			gene	trnR-ACG
135996	135876	rRNA
			product	5S ribosomal RNA
			gene	rrn5
135996	135876	gene
			gene	rrn5
136357	136255	rRNA
			product	4.5S ribosomal RNA
			gene	rrn4.5
136357	136255	gene
			gene	rrn4.5
139267	136456	rRNA
			product	23S ribosomal RNA
			gene	rrn23
138708	136456	rRNA
			product	23S ribosomal RNA
			gene	rrn23
139267	136456	gene
			gene	rrn23
138708	136456	gene
			gene	rrn23
139267	138714	rRNA
			gene	rrn23-fragment
139267	138714	gene
			gene	rrn23-fragment
140300	140264	tRNA
139460	139425
			product	tRNA-Ala
			gene	trnA-UGC
139460	139425	exon
			number	2
			gene	trnA-UGC
140300	139425	gene
			gene	trnA-UGC
140263	139461	intron
			number	1
			gene	trnA-UGC
140300	140196	tRNA
			product	tRNA-Ala
			gene	trnA-UGC
140223	140196	exon
			number	2
			gene	trnA-UGC
140300	140196	gene
			gene	trnA-UGC
140263	140224	intron
			number	1
			gene	trnA-UGC
140300	140264	exon
			number	1
			gene	trnA-UGC
141374	141339	tRNA
140413	140357
			product	tRNA-Ile
			gene	trnI-GAU
140413	140357	exon
			number	2
			gene	trnI-GAU
141374	140357	gene
			gene	trnI-GAU
141338	140414	intron
			number	1
			gene	trnI-GAU
141374	141287	tRNA
			product	tRNA-Ile
			gene	trnI-GAU
141322	141287	exon
			number	2
			gene	trnI-GAU
141374	141287	gene
			gene	trnI-GAU
141338	141323	intron
			number	1
			gene	trnI-GAU
141374	141339	exon
			number	1
			gene	trnI-GAU
143159	141669	rRNA
			product	16S ribosomal RNA
			gene	rrn16
143159	141669	gene
			gene	rrn16
143458	143387	tRNA
			product	tRNA-Val
			gene	trnV-GAC
143458	143387	gene
			gene	trnV-GAC
143708	143637	tRNA
			gene	trnX-UAUG
143708	143637	gene
			gene	trnX-UAUG
145268	145499	exon
			number	2
			gene	rps12
145268	145498	exon
			number	2
			gene	rps12
145499	146030	intron
			number	1
			gene	rps12
145500	146031	intron
			number	1
			gene	rps12
146031	146057	exon
			number	3
			gene	rps12
146032	146057	exon
			number	3
			gene	rps12
146111	146578	CDS
			product	ribosomal protein S7
			gene	rps7
146111	146578	gene
			gene	rps7
146903	147679	exon
			number	1
			gene	ndhB
146903	147679	CDS
148359	149114
			product	NADH dehydrogenase subunit B
			gene	ndhB
146903	149114	gene
			gene	ndhB
147680	148358	intron
			number	1
			gene	ndhB
148359	149114	exon
			number	2
			gene	ndhB
149691	149773	tRNA
			product	tRNA-Leu
			gene	trnL-CAA
149691	149773	gene
			gene	trnL-CAA
149692	149772	tRNA
			product	tRNA-Leu
			gene	trnL-CAA
149692	149772	gene
			gene	trnL-CAA
156941	150672	CDS
			product	Ycf2 protein
			gene	ycf2
156941	150672	gene
			gene	ycf2
157243	157317	tRNA
			product	tRNA-Met
			gene	trnM-CAU
157243	157316	tRNA
			product	tRNA-Met
			gene	trnM-CAU
157243	157317	gene
			gene	trnM-CAU
157243	157316	gene
			gene	trnM-CAU
157622	157756	CDS
			product	ribosomal protein L23
			gene	rpl23
157622	157756	gene
			gene	rpl23
157775	158165	exon
			number	1
			gene	rpl2
157775	158165	CDS
158831	159264
			product	ribosomal protein L2
			gene	rpl2
157775	159264	gene
			gene	rpl2
158166	158830	intron
			number	1
			gene	rpl2
158831	159264	exon
			number	2
			gene	rpl2
159320	159427	gene
			gene	rps19
