# Supplementary material for: Plastome comparison and phylogenomics of Fagopyrum (Polygonaceae): insights into sequence differences between Fagopyrum and its related taxa
Source: BMC Plant Biol. 2022 Jul 14;22:339. doi: 10.1186/s12870-022-03715-5 (PMC9281083; doi:10.1186/s12870-022-03715-5)
Supplement: Supplementary file 2 — Additional file 2. Plastome DNA Sequences of Fagopyrum. [file 12870_2022_3715_MOESM2_ESM.zip › F. urophyllum.tbl]

>Feature 803
76	2	tRNA
			product	tRNA-His
			gene	trnH-GUG
76	2	gene
			gene	trnH-GUG
1534	473	CDS
			codon_start	1
			product	photosystem II protein D1
			gene	psbA
			transl_table	11
1534	473	gene
			gene	psbA
4361	4325	tRNA
1805	1771
			product	tRNA-Lys
			gene	trnK-UUU
4361	1771	gene
			gene	trnK-UUU
3586	2060	CDS
			codon_start	1
			product	maturase K
			gene	matK
			transl_table	11
3586	2060	gene
			gene	matK
6215	6176	CDS
5348	5152
			codon_start	1
			product	ribosomal protein S16
			gene	rps16
			transl_table	11
6215	5152	gene
			gene	rps16
6588	6517	tRNA
			product	tRNA-Gln
			gene	trnQ-UUG
6588	6517	gene
			gene	trnQ-UUG
6925	7110	CDS
			codon_start	1
			product	photosystem II protein K
			gene	psbK
			transl_table	11
6925	7110	gene
			gene	psbK
7487	7597	CDS
			codon_start	1
			product	photosystem II protein I
			gene	psbI
			transl_table	11
7487	7597	gene
			gene	psbI
7740	7653	tRNA
			product	tRNA-Ser
			gene	trnS-GCU
7740	7653	gene
			gene	trnS-GCU
8874	9595	gene
			gene	trnG
8877	8899	tRNA
9596	9644
			product	tRNA-Gly
			gene	trnG-UCC
8877	9644	gene
			gene	trnG-UCC
9644	9597	gene
			gene	trnG-GCC
9755	9826	tRNA
			product	tRNA-Arg
			gene	trnR-UCU
9755	9826	gene
			gene	trnR-UCU
11491	9974	CDS
			codon_start	1
			product	ATP synthase CF1 alpha subunit
			gene	atpA
			transl_table	11
11491	9974	gene
			gene	atpA
12876	12729	CDS
11976	11564
			codon_start	1
			product	ATP synthase CF0 subunit I
			gene	atpF
			transl_table	11
12876	11564	gene
			gene	atpF
13538	13293	CDS
			codon_start	1
			product	ATP synthase CF0 subunit III
			gene	atpH
			transl_table	11
13538	13293	gene
			gene	atpH
14934	14191	CDS
			codon_start	1
			product	ATP synthase CF0 subunit IV
			gene	atpI
			transl_table	11
14934	14191	gene
			gene	atpI
15881	15171	CDS
			codon_start	1
			product	ribosomal protein S2
			gene	rps2
			transl_table	11
15881	15171	gene
			gene	rps2
20213	16131	CDS
			codon_start	1
			product	RNA polymerase beta subunit
			gene	rpoC2
			transl_table	11
20213	16131	gene
			gene	rpoC2
23190	22761	CDS
21999	20381
			codon_start	1
			product	RNA polymerase beta subunit
			gene	rpoC1
			transl_table	11
23190	20381	gene
			gene	rpoC1
26429	23217	CDS
			codon_start	1
			product	RNA polymerase beta subunit
			gene	rpoB
			transl_table	11
26429	23217	gene
			gene	rpoB
27666	27746	tRNA
			product	tRNA-Cys
			gene	trnC-GCA
27666	27746	gene
			gene	trnC-GCA
28653	28742	CDS
			codon_start	1
			product	cytochrome b6/f complex subunit VIII
			gene	petN
			transl_table	11
28653	28742	gene
			gene	petN
29605	29501	CDS
			codon_start	1
			product	photosystem II protein M
			gene	psbM
			transl_table	11
29605	29501	gene
			gene	psbM
30618	30545	tRNA
			product	tRNA-Asp
			gene	trnD-GUC
30618	30545	gene
			gene	trnD-GUC
31096	31013	tRNA
			product	tRNA-Tyr
			gene	trnY-GUA
31096	31013	gene
			gene	trnY-GUA
31240	31168	tRNA
			product	tRNA-Glu
			gene	trnE-UUC
31240	31168	gene
			gene	trnE-UUC
31922	31993	tRNA
			product	tRNA-Thr
			gene	trnT-GGU
31922	31993	gene
			gene	trnT-GGU
33314	34375	CDS
			codon_start	1
			product	photosystem II protein D2
			gene	psbD
			transl_table	11
33314	34375	gene
			gene	psbD
34323	35744	CDS
			codon_start	1
			product	photosystem II CP43 chlorophyll apoprotein
			gene	psbC
			transl_table	11
34323	35744	gene
			gene	psbC
36067	35980	tRNA
			product	tRNA-Ser
			gene	trnS-UGA
36067	35980	gene
			gene	trnS-UGA
36401	36589	CDS
			codon_start	1
			product	photosystem II protein Z
			gene	psbZ
			transl_table	11
36401	36589	gene
			gene	psbZ
36898	36967	tRNA
			note	anticodon:UCC
			db_xref	GeneID:36935790
			product	tRNA-Gly
			gene	trnG-UCC
			locus_tag	DR451_pgt013
36898	36967	gene
			db_xref	GeneID:36935790
			gene	trnG-UCC
			locus_tag	DR451_pgt013
37185	37112	gene
			gene	trnM-CAU
37185	37113	tRNA
			product	tRNA-Met
			gene	trnfM-CAU
37185	37113	gene
			gene	trnfM-CAU
37636	37334	CDS
			codon_start	1
			product	ribosomal protein S14
			gene	rps14
			transl_table	11
37636	37334	gene
			gene	rps14
39970	37766	CDS
			codon_start	1
			product	photosystem I P700 apoprotein A2
			gene	psaB
			transl_table	11
39970	37766	gene
			gene	psaB
42248	39996	CDS
			codon_start	1
			product	photosystem I P700 apoprotein A1
			gene	psaA
			transl_table	11
42248	39996	gene
			gene	psaA
44998	44875	CDS
44141	43912
43173	43021
			codon_start	1
			product	photosystem I assembly protein Ycf3
			gene	ycf3
			transl_table	11
44998	43021	gene
			gene	ycf3
45828	45914	tRNA
			product	tRNA-Ser
			gene	trnS-GGA
45828	45914	gene
			gene	trnS-GGA
46789	46193	CDS
			codon_start	1
			product	ribosomal protein S4
			gene	rps4
			transl_table	11
46789	46193	gene
			gene	rps4
47411	47339	tRNA
			product	tRNA-Thr
			gene	trnT-UGU
47411	47339	gene
			gene	trnT-UGU
48781	48853	tRNA
			product	tRNA-Phe
			gene	trnF-GAA
48781	48853	gene
			gene	trnF-GAA
49866	49390	CDS
			codon_start	1
			product	NADH-plastoquinone oxidoreductase subunit J
			gene	ndhJ
			transl_table	11
49866	49390	gene
			gene	ndhJ
50829	49972	CDS
			codon_start	1
			product	NADH-plastoquinone oxidoreductase subunit K
			gene	ndhK
			transl_table	11
50829	49972	gene
			gene	ndhK
51071	50709	CDS
			codon_start	1
			product	NADH-plastoquinone oxidoreductase subunit 3
			gene	ndhC
			transl_table	11
51071	50709	gene
			gene	ndhC
52779	52742	tRNA
52157	52123
			product	tRNA-Val
			gene	trnV-UAC
52779	52123	gene
			gene	trnV-UAC
53029	52957	tRNA
			product	tRNA-Met
			gene	trnM-CAU
53029	52957	gene
			gene	trnM-CAU
53564	53163	CDS
			codon_start	1
			product	ATP synthase CF1 epsilon subunit
			gene	atpE
			transl_table	11
53564	53163	gene
			gene	atpE
55057	53561	CDS
			codon_start	1
			product	ATP synthase CF1 beta subunit
			gene	atpB
			transl_table	11
55057	53561	gene
			gene	atpB
55850	57277	CDS
			codon_start	1
			product	ribulose bisophosphate carboxylase
			gene	rbcL
			transl_table	11
55850	57277	gene
			gene	rbcL
57771	59180	CDS
			codon_start	1
			product	acetyl-CoA carboxylase carboxyltransferase beta subunit
			gene	accD
			transl_table	11
57771	59180	gene
			gene	accD
59845	59955	CDS
			codon_start	1
			product	photosystem I subunit VIII
			gene	psaI
			transl_table	11
59845	59955	gene
			gene	psaI
60397	60951	CDS
			codon_start	1
			product	photosystem I assembly protein Ycf4
			gene	ycf4
			transl_table	11
60397	60951	gene
			gene	ycf4
61707	62396	CDS
			codon_start	1
			product	envelope membrane protein
			gene	cemA
			transl_table	11
61707	62396	gene
			gene	cemA
62601	63563	CDS
			codon_start	1
			product	cytochrome f
			gene	petA
			transl_table	11
62601	63563	gene
			gene	petA
64392	64270	CDS
			codon_start	1
			product	photosystem II protein J
			gene	psbJ
			transl_table	11
64392	64270	gene
			gene	psbJ
64644	64528	CDS
			codon_start	1
			product	photosystem II protein L
			gene	psbL
			transl_table	11
64644	64528	gene
			gene	psbL
64791	64672	CDS
			codon_start	1
			product	photosystem II cytochrome b559 beta subunit
			gene	psbF
			transl_table	11
64791	64672	gene
			gene	psbF
65051	64800	CDS
			codon_start	1
			product	photosystem II cytochrome b559 alpha subunit
			gene	psbE
			transl_table	11
65051	64800	gene
			gene	psbE
66002	66097	CDS
			codon_start	1
			product	cytochrome b6/f complex subunit VI
			gene	petL
			transl_table	11
66002	66097	gene
			gene	petL
66285	66398	CDS
			codon_start	1
			product	cytochrome b6/f complex subunit V
			gene	petG
			transl_table	11
66285	66398	gene
			gene	petG
66581	66508	tRNA
			product	tRNA-Trp
			gene	trnW-CCA
66581	66508	gene
			gene	trnW-CCA
66861	66788	tRNA
			product	tRNA-Pro
			gene	trnP-UGG
66861	66788	gene
			gene	trnP-UGG
67289	67423	CDS
			codon_start	1
			product	photosystem I subunit IX
			gene	psaJ
			transl_table	11
67289	67423	gene
			gene	psaJ
67914	68114	CDS
			codon_start	1
			product	ribosomal protein L33
			gene	rpl33
			transl_table	11
67914	68114	gene
			gene	rpl33
68469	68774	CDS
			codon_start	1
			product	ribosomal protein S18
			gene	rps18
			transl_table	11
68469	68774	gene
			gene	rps18
69378	68986	CDS
			codon_start	1
			product	ribosomal protein L20
			gene	rpl20
			transl_table	11
69378	68986	gene
			gene	rpl20
70283	70170	CDS
145128	145358
145891	145917
			trans_splicing	
			product	ribosomal protein S12
			gene	rps12
70283	70170	CDS
98585	98354
97821	97796
			trans_splicing	
			product	ribosomal protein S12
			gene	rps12
70283	70170	gene
145128	145917
			trans_splicing	
			gene	rps12
70283	70170	gene
98585	97796
			trans_splicing	
			gene	rps12
73040	74566	CDS
			codon_start	1
			product	photosystem II 47 kDa protein
			protein_id	AWA25476.1
			gene	psbB
			transl_table	11
73040	74566	gene
			gene	psbB
74739	74840	CDS
			codon_start	1
			product	photosystem II protein T
			gene	psbT
			transl_table	11
74739	74840	gene
			gene	psbT
75044	74913	CDS
			codon_start	1
			product	photosystem II protein N
			gene	psbN
			transl_table	11
75044	74913	gene
			gene	psbN
75147	75368	CDS
			codon_start	1
			product	photosystem II phosphoprotein
			gene	psbH
			transl_table	11
75147	75368	gene
			gene	psbH
75482	75487	CDS
76247	76888
			codon_start	1
			product	cytochrome b6
			gene	petB
			transl_table	11
75482	76888	gene
			gene	petB
77093	77100	CDS
77807	78281
			codon_start	1
			product	cytochrome b6/f complex subunit IV
			gene	petD
			transl_table	11
77093	78281	gene
			gene	petD
79465	78455	CDS
			codon_start	1
			product	RNA polymerase alpha subunit
			protein_id	AWA25482.1
			gene	rpoA
			transl_table	11
79465	78455	gene
			gene	rpoA
79958	79542	CDS
			codon_start	1
			product	ribosomal protein S11
			gene	rps11
			transl_table	11
79958	79542	gene
			gene	rps11
80206	80093	CDS
			codon_start	1
			product	ribosomal protein L36
			gene	rpl36
			transl_table	11
80206	80093	gene
			gene	rpl36
80557	80324	CDS
			codon_start	1
			product	translation initiation factor 1
			gene	infA
			transl_table	11
80557	80324	gene
			gene	infA
81080	80676	CDS
			codon_start	1
			product	ribosomal protein S8
			gene	rps8
			transl_table	11
81080	80676	gene
			gene	rps8
81601	81233	CDS
			codon_start	1
			product	ribosomal protein L14
			gene	rpl14
			transl_table	11
81601	81233	gene
			gene	rpl14
82997	82989	CDS
82110	81712
			codon_start	1
			product	50S ribosomal protein L16
			gene	rpl16
			transl_table	11
82997	81712	gene
			gene	rpl16
83766	83110	CDS
			codon_start	1
			product	ribosomal protein S3
			gene	rps3
			transl_table	11
83766	83110	gene
			gene	rps3
84203	83751	CDS
			codon_start	1
			product	ribosomal protein L22
			gene	rpl22
			transl_table	11
84203	83751	gene
			gene	rpl22
84532	84254	CDS
			codon_start	1
			product	ribosomal protein S19
			gene	rps19
			transl_table	11
84532	84254	gene
			gene	rps19
84425	115270	repeat_region
			rpt_type	inverted
			note	inverted repeat B
86609	86535	tRNA
			product	tRNA-Ile
			gene	trnI-CAU
86609	86535	gene
			gene	trnI-CAU
86911	93180	CDS
			codon_start	1
			product	hypothetical protein RF2
			gene	ycf2
			transl_table	11
86911	93180	gene
			gene	ycf2
94161	94081	tRNA
			product	tRNA-Leu
			gene	trnL-CAA
94161	94081	gene
			gene	trnL-CAA
96950	96174	CDS
95494	94739
			codon_start	1
			product	NADH-plastoquinone oxidoreductase subunit 2
			gene	ndhB
			transl_table	11
96950	94739	gene
			gene	ndhB
97742	97275	CDS
			codon_start	1
			product	ribosomal protein S7
			gene	rps7
			transl_table	11
97742	97275	gene
			gene	rps7
98585	98354	CDS
97821	97796
			codon_start	1
			product	ribosomal protein S12
			gene	rps12
			transl_table	11
98585	97796	gene
			gene	rps12
100395	100466	tRNA
			product	tRNA-Val
			gene	trnV-GAC
100395	100466	gene
			gene	trnV-GAC
100694	102184	rRNA
			product	16S ribosomal RNA
			gene	rrn16
100694	102184	gene
			gene	rrn16
102466	103451	gene
			gene	trnI
102479	102515	tRNA
103462	103496
			product	tRNA-Ile
			gene	trnI-GAU
102479	103496	gene
			gene	trnI-GAU
103489	104461	gene
			gene	trnA
103553	103590	tRNA
104394	104428
			product	tRNA-Ala
			gene	trnA-UGC
103553	104428	gene
			gene	trnA-UGC
103966	104555	gene
			gene	rrn23S
104588	107397	rRNA
			product	23S ribosomal RNA
			gene	rrn23
104588	107397	gene
			gene	rrn23
107496	107598	rRNA
			product	4.5S ribosomal RNA
			gene	rrn4.5
107496	107598	gene
			gene	rrn4.5
107857	107979	rRNA
			product	5S ribosomal RNA
			gene	rrn5
107857	107979	gene
			gene	rrn5
108203	108276	tRNA
			product	tRNA-Arg
			gene	trnR-ACG
108203	108276	gene
			gene	trnR-ACG
108962	108891	tRNA
			product	tRNA-Asn
			gene	trnN-GUU
108962	108891	gene
			gene	trnN-GUU
117454	115217	CDS
			codon_start	1
			product	NADH-plastoquinone oxidoreductase subunit 5
			gene	ndhF
			transl_table	11
117454	115217	gene
			gene	ndhF
118366	118539	CDS
			codon_start	1
			product	ribosomal protein L32
			gene	rpl32
			transl_table	11
118366	118539	gene
			gene	rpl32
119179	119258	tRNA
			product	tRNA-Leu
			gene	trnL-UAG
119179	119258	gene
			gene	trnL-UAG
119393	120358	CDS
			codon_start	1
			product	cytochrome c heme attachment protein
			gene	ccsA
			transl_table	11
119393	120358	gene
			gene	ccsA
122061	120559	CDS
			codon_start	1
			product	NADH-plastoquinone oxidoreductase subunit 4
			gene	ndhD
			transl_table	11
122061	120559	gene
			gene	ndhD
122449	122204	CDS
			codon_start	1
			product	photosystem I subunit VII
			gene	psaC
			transl_table	11
122449	122204	gene
			gene	psaC
123015	122710	CDS
			codon_start	1
			product	NADH-plastoquinone oxidoreductase subunit 4L
			gene	ndhE
			transl_table	11
123015	122710	gene
			gene	ndhE
123768	123238	CDS
			codon_start	1
			product	NADH-plastoquinone oxidoreductase subunit 6
			gene	ndhG
			transl_table	11
123768	123238	gene
			gene	ndhG
124633	124121	CDS
			codon_start	1
			product	NADH-plastoquinone oxidoreductase subunit I
			gene	ndhI
			transl_table	11
124633	124121	gene
			gene	ndhI
126875	126324	CDS
125273	124734
			codon_start	1
			product	NADH-plastoquinone oxidoreductase subunit 1
			gene	ndhA
			transl_table	11
126875	124734	gene
			gene	ndhA
128058	126877	CDS
			codon_start	1
			product	NADH-plastoquinone oxidoreductase subunit 7
			gene	ndhH
			transl_table	11
128058	126877	gene
			gene	ndhH
128410	128156	CDS
			codon_start	1
			product	ribosomal protein S15
			gene	rps15
			transl_table	11
128410	128156	gene
			gene	rps15
159288	128443	repeat_region
			rpt_type	inverted
			note	inverted repeat A
134358	128695	CDS
			codon_start	1
			product	hypothetical protein RF1
			gene	ycf1
			transl_table	11
134358	128695	gene
			gene	ycf1
134751	134822	tRNA
			product	tRNA-Asn
			gene	trnN-GUU
134751	134822	gene
			gene	trnN-GUU
135510	135437	tRNA
			product	tRNA-Arg
			gene	trnR-ACG
135510	135437	gene
			gene	trnR-ACG
135856	135734	rRNA
			product	5S ribosomal RNA
			gene	rrn5
135856	135734	gene
			gene	rrn5
136217	136115	rRNA
			product	4.5S ribosomal RNA
			gene	rrn4.5
136217	136115	gene
			gene	rrn4.5
139125	136316	rRNA
			product	23S ribosomal RNA
			gene	rrn23
139125	136316	gene
			gene	rrn23
139747	139158	gene
			gene	rrn23S
140224	139252	gene
			gene	trnA
140160	140123	tRNA
139319	139285
			product	tRNA-Ala
			gene	trnA-UGC
140160	139285	gene
			gene	trnA-UGC
141234	141198	tRNA
140251	140217
			product	tRNA-Ile
			gene	trnI-GAU
141234	140217	gene
			gene	trnI-GAU
143019	141529	rRNA
			product	16S ribosomal RNA
			gene	rrn16
143019	141529	gene
			gene	rrn16
143318	143247	tRNA
			product	tRNA-Val
			gene	trnV-GAC
143318	143247	gene
			gene	trnV-GAC
145971	146438	CDS
			codon_start	1
			product	ribosomal protein S7
			gene	rps7
			transl_table	11
145971	146438	gene
			gene	rps7
146763	147539	CDS
148219	148974
			codon_start	1
			product	NADH-plastoquinone oxidoreductase subunit 2
			gene	ndhB
			transl_table	11
146763	148974	gene
			gene	ndhB
149552	149632	tRNA
			product	tRNA-Leu
			gene	trnL-CAA
149552	149632	gene
			gene	trnL-CAA
156802	150533	CDS
			codon_start	1
			product	hypothetical protein RF2
			gene	ycf2
			transl_table	11
156802	150533	gene
			gene	ycf2
157104	157178	tRNA
			product	tRNA-Ile
			gene	trnI-CAU
157104	157178	gene
			gene	trnI-CAU
